# Supplementary material for: A dual insect symbiont and plant pathogen improves insect host fitness under arginine limitation
Source: mBio. 2025 Feb 25;16(4):e03588-24. doi: 10.1128/mbio.03588-24 (PMC11980576; doi:10.1128/mbio.03588-24)
Supplement: Table S6 — Best BLASTx hits to the nr database for amino acid sequences of the Wolbachia-Bin1 and -Bin2 assembly singletons identified in Orthovenn3. [file mbio.03588-24-s0004.xlsx]

## Sheet: S6. Wolbachia Singletons
Table S6. Best BLASTx hits to the nr database for amino acid sequences of the Wolbachia Bin1 and Bin2 assembly singletons identified in Orthovenn3.
Bin1
Query Sequence ID	Subject Sequence ID	% Identity	Length (aa)	mismatch	E-value	Scientific Title
BFKKOJHK_00010	WP_007302692.1	95.89	146	6	7.13e-93	MULTISPECIES: CCA tRNA nucleotidyltransferase [unclassified Wolbachia]
BFKKOJHK_00016	WP_007302808.1	100	78	0	9.91e-48	MULTISPECIES: hypothetical protein [Wolbachia]
BFKKOJHK_00017	WP_017532294.1	100	122	0	8.96e-82	hypothetical protein [Wolbachia endosymbiont of Diaphorina citri]
BFKKOJHK_00025	OAL99953.1	93.671	237	15	4.42e-151	MAG: hypothetical protein TV42_03155 [Wolbachia endosymbiont of Dactylopius coccus]
BFKKOJHK_00037	WP_006013868.1	99.187	123	1	1.15e-82	MULTISPECIES: Asp-tRNA(Asn)/Glu-tRNA(Gln) amidotransferase subunit GatB [Wolbachia]
BFKKOJHK_00050	WP_052264840.1	100	127	0	4.58e-80	exopolysaccharide biosynthesis protein, partial [Wolbachia endosymbiont of Operophtera brumata]
BFKKOJHK_00097	KLT22491.1	75.676	37	9	1.69e-10	hypothetical protein wVul_0856 [Wolbachia endosymbiont of Armadillidium vulgare str. wVulC]
BFKKOJHK_00113	WP_225247238.1	97.5	40	1	2.59e-19	hypothetical protein [Wolbachia pipientis]
BFKKOJHK_00136	WP_264376149.1	85.965	114	10	3.9e-55	hypothetical protein [Wolbachia endosymbiont (group B) of Sphaerophoria taeniata]
BFKKOJHK_00138	RDD34150.1	75.204	367	87	0	Transposase for transposon Tn5 [Wolbachia endosymbiont of Cylisticus convexus]
BFKKOJHK_00139	MBR9983250.1	92.308	325	25	0	quinone oxidoreductase [Wolbachia endosymbiont of Homalodisca vitripennis]
BFKKOJHK_00140	WP_250126905.1	85.433	254	37	7.94e-158	ankyrin repeat domain-containing protein [Wolbachia endosymbiont of Ostrinia furnacalis]
BFKKOJHK_00153	CQD09495.1	93.75	64	4	1.76e-21	Uncharacterised protein [Wolbachia endosymbiont wPip_Mol of Culex molestus]
BFKKOJHK_00154	WP_264336443.1	98.817	169	2	3.56e-116	MULTISPECIES: hypothetical protein [unclassified Wolbachia]
BFKKOJHK_00164	WP_264730073.1	92.308	52	4	1.55e-26	hypothetical protein [Wolbachia endosymbiont (group B) of Episyrphus balteatus]
BFKKOJHK_00177	BDG76719.1	87.302	63	2	1.26e-27	hypothetical protein wHmt_12770 [Wolbachia pipientis]
BFKKOJHK_00182	BDG76862.1	98.81	84	1	7.92e-51	hypothetical protein wHmt_14200 [Wolbachia pipientis]
BFKKOJHK_00189	WP_047758765.1	94.958	119	6	5.99e-70	membrane protein insertase YidC [Wolbachia endosymbiont of Armadillidium vulgare]
BFKKOJHK_00200	WP_265023787.1	96.721	61	2	1.5e-34	hypothetical protein [Wolbachia endosymbiont (group B) of Pheosia tremula]
BFKKOJHK_00202	WP_246433147.1	98.462	65	1	1.18e-37	hypothetical protein [Wolbachia endosymbiont of Spodoptera picta]
BFKKOJHK_00203	WP_264730628.1	93.182	44	3	1.07e-21	hypothetical protein [Wolbachia endosymbiont (group B) of Episyrphus balteatus]
BFKKOJHK_00226	WP_254229816.1	98.578	211	3	3.28e-146	DNA repair protein RadA [Wolbachia pipientis]
BFKKOJHK_00240	BAP00262.1	80.556	36	7	1.77e-11	hypothetical protein WCLE_009750 [Wolbachia endosymbiont of Cimex lectularius]
BFKKOJHK_00248	WP_264729981.1	96.842	95	3	1.22e-59	hypothetical protein [Wolbachia endosymbiont (group B) of Episyrphus balteatus]
BFKKOJHK_00268	TVS91320.1	76.923	39	9	2.78e-13	hypothetical protein COM43_001635 [Wolbachia pipientis]
BFKKOJHK_00273	WP_143689117.1	100	154	0	3.48e-105	MULTISPECIES: transcription elongation factor GreA [unclassified Wolbachia]
BFKKOJHK_00274	WP_015588367.1	97.5	40	1	4.7e-17	transcription elongation factor GreA [Wolbachia endosymbiont of Drosophila simulans]
BFKKOJHK_00287	WP_264377153.1	93.75	2128	119	0	SpvB/TcaC N-terminal domain-containing protein [Wolbachia endosymbiont (group B) of Ochlodes sylvanus]
BFKKOJHK_00288	WP_182365610.1	90.759	303	25	0	CBASS cGAMP-activated phospholipase [Wolbachia pipientis]
BFKKOJHK_00289	WP_182319228.1	95.946	74	3	3.47e-43	hypothetical protein [Wolbachia pipientis]
BFKKOJHK_00290	WP_191110949.1	95.506	178	8	4.93e-122	MULTISPECIES: ankyrin repeat domain-containing protein [Wolbachia]
BFKKOJHK_00291	WP_191110948.1	92.547	322	24	0	MULTISPECIES: contractile injection system protein, VgrG/Pvc8 family [Wolbachia]
BFKKOJHK_00292	WP_264686610.1	100	66	0	3.23e-41	MULTISPECIES: tail protein X [unclassified Wolbachia]
BFKKOJHK_00295	WP_065094346.1	99.123	114	1	3.96e-76	MULTISPECIES: phage tail protein [unclassified Wolbachia]
BFKKOJHK_00297	ACN95451.1	92.308	39	3	9.44e-17	hypothetical protein WRi_006950 [Wolbachia sp. wRi]
BFKKOJHK_00300	MDR1139448.1	81.5	400	66	0	phage tail sheath subtilisin-like domain-containing protein [Rickettsiales bacterium]
BFKKOJHK_00303	WP_275021341.1	58.824	476	113	7.61e-164	hypothetical protein [Wolbachia endosymbiont of Drosophila tsacasi]
BFKKOJHK_00304	WP_182182950.1	89.552	67	7	8.01e-38	MULTISPECIES: hypothetical protein [Wolbachia]
BFKKOJHK_00305	WP_182182951.1	92.402	408	31	0	MULTISPECIES: hypothetical protein [Wolbachia]
BFKKOJHK_00308	WP_114516976.1	76.296	405	92	0	phage tail protein [Wolbachia endosymbiont of Cylisticus convexus]
BFKKOJHK_00309	WP_265036330.1	87.085	271	35	1.03e-173	baseplate J/gp47 family protein [Wolbachia endosymbiont (group A) of Anomoia purmunda]
BFKKOJHK_00310	WP_264683014.1	93.694	111	7	2.17e-69	MULTISPECIES: GPW/gp25 family protein [unclassified Wolbachia]
BFKKOJHK_00311	RDD34055.1	68.098	163	38	4.57e-63	hypothetical protein Wcon_01902 [Wolbachia endosymbiont of Cylisticus convexus]
BFKKOJHK_00312	WP_236515199.1	33.593	643	313	2.16e-69	PD-(D/E)XK nuclease domain-containing protein [Wolbachia endosymbiont of Delia radicum]
BFKKOJHK_00313	WP_114517904.1	87.234	188	24	5e-119	phage baseplate assembly protein V [Wolbachia endosymbiont of Cylisticus convexus]
BFKKOJHK_00315	MBR9983009.1	95.714	140	6	7.36e-93	hypothetical protein [Wolbachia endosymbiont of Homalodisca vitripennis]
BFKKOJHK_00316	WP_265036333.1	87.879	165	18	9.02e-98	phage tail protein [Wolbachia endosymbiont (group A) of Anomoia purmunda]
BFKKOJHK_00318	WP_010405450.1	98.204	334	6	0	MULTISPECIES: major capsid protein [Wolbachia]
BFKKOJHK_00328	WP_281508714.1	98.643	221	3	3.92e-153	ankyrin repeat domain-containing protein [Wolbachia endosymbiont (group B) of Pandemis cinnamomeana]
BFKKOJHK_00329	WP_236514593.1	98.701	154	2	2.3e-104	MULTISPECIES: hypothetical protein [unclassified Wolbachia]
BFKKOJHK_00330	WP_065094961.1	92.258	155	12	3.87e-104	MULTISPECIES: Holliday junction resolvase [unclassified Wolbachia]
BFKKOJHK_00332	BAH22215.1	92.593	54	4	7.56e-26	hypothetical protein [Wolbachia endosymbiont of Cadra cautella]
BFKKOJHK_00333	BAH22279.1	93.443	61	4	9.97e-31	hypothetical protein [Wolbachia endosymbiont of Cadra cautella]
BFKKOJHK_00338	WP_264338820.1	100	45	0	3.77e-24	hypothetical protein [Wolbachia endosymbiont (group A) of Cheilosia soror]
BFKKOJHK_00341	WP_265027584.1	97.561	369	9	0	hypothetical protein [Wolbachia endosymbiont (group B) of Chorthippus parallelus]
BFKKOJHK_00344	WP_264336846.1	97.546	326	6	0	MULTISPECIES: YifB family Mg chelatase-like AAA ATPase [unclassified Wolbachia]
BFKKOJHK_00348	WP_265042373.1	99.187	123	1	2.56e-78	ATP-binding protein [Wolbachia endosymbiont (group B) of Melanostoma mellinum]
BFKKOJHK_00349	WP_264336847.1	72.414	174	47	3.46e-73	hypothetical protein [Wolbachia endosymbiont (group B) of Chorthippus brunneus]
BFKKOJHK_00389	GFR00761.1	71.579	95	23	2.78e-36	uncharacterized protein TNCT_269461 [Trichonephila clavata; Best BLASTn to Wolbachia genome CP041924.1]
BFKKOJHK_00394	CAD7412260.1	77.551	49	11	6.79e-16	unnamed protein product [Timema poppensis; Best BLASTn to Wolbachia genome CP021120.1]
BFKKOJHK_00403	CZR34599.1	59.615	52	21	1.02e-11	Uncharacterised protein [Legionella pneumophila; Best BLASTn to Wolbachia genome CP021120.1]
BFKKOJHK_00406	WP_264337643.1	94.872	39	2	5.4e-16	MULTISPECIES: hypothetical protein [unclassified Wolbachia]
BFKKOJHK_00415	WP_264375452.1	91.22	205	18	9.96e-131	MULTISPECIES: hypothetical protein [unclassified Wolbachia]
BFKKOJHK_00419	WP_265022268.1	64.789	71	21	1.85e-16	DUF6444 domain-containing protein [Wolbachia endosymbiont (group B) of Ischnura elegans]
BFKKOJHK_00420	WP_253309877.1	80	50	10	2.14e-18	hypothetical protein [Rickettsia endosymbiont of Ceutorhynchus assimilis]
BFKKOJHK_00423	WP_280144010.1	86.364	44	6	3.91e-19	hypothetical protein [Wolbachia endosymbiont of Frankliniella intonsa]
BFKKOJHK_00425	WP_264704179.1	92.391	92	7	3.67e-54	MULTISPECIES: IS110 family transposase [unclassified Wolbachia]
BFKKOJHK_00426	KLT21846.1	99.115	113	1	6.62e-74	transposase [Wolbachia endosymbiont of Armadillidium vulgare str. wVulC]
BFKKOJHK_00427	KLT21846.1	99.367	158	1	2.03e-111	transposase [Wolbachia endosymbiont of Armadillidium vulgare str. wVulC]
BFKKOJHK_00428	WP_264376788.1	80.534	262	48	2.28e-133	MULTISPECIES: ankyrin repeat domain-containing protein [Wolbachia]
BFKKOJHK_00432	WP_265024934.1	83.333	78	13	7.56e-36	ankyrin repeat domain-containing protein [Wolbachia endosymbiont (group B) of Protocalliphora azurea]
BFKKOJHK_00433	WP_265035888.1	92.698	315	23	0	transposase [Wolbachia endosymbiont (group A) of Anomoia purmunda]
BFKKOJHK_00445	GFR32110.1	86.885	61	8	1.24e-27	hypothetical protein TNCT_302281 [Trichonephila clavata; Best BLASTn to Wolbachia genome OX366390.1]
BFKKOJHK_00456	WP_241653953.1	100	52	0	1.1e-28	hypothetical protein [Wolbachia endosymbiont of Nilaparvata lugens]
BFKKOJHK_00469	WP_241654145.1	79.153	307	48	2.59e-169	hypothetical protein [Wolbachia endosymbiont of Laodelphax striatellus]
BFKKOJHK_00480	BDG76395.1	97.396	192	5	6.73e-124	hypothetical protein wHmt_09530 [Wolbachia pipientis]
BFKKOJHK_00490	EAL59603.1	93.333	105	7	6.91e-61	hypothetical protein WwSim0512 [Wolbachia endosymbiont of Drosophila simulans]
BFKKOJHK_00498	WP_253302835.1	92.661	109	8	7.93e-64	TrbC/VirB2 family protein [Wolbachia endosymbiont of Psylliodes chrysocephala]
BFKKOJHK_00500	QBB83668.1	96.774	31	1	9.23e-10	hypothetical protein DEJ70_02295 [Wolbachia pipientis wAlbB]
BFKKOJHK_00501	WP_262986256.1	99.138	116	1	5.82e-75	TrbC/VirB2 family protein [Wolbachia endosymbiont of Oryzaephilus surinamensis]
BFKKOJHK_00508	WP_264336485.1	100	44	0	2.08e-22	MULTISPECIES: hypothetical protein [unclassified Wolbachia]
BFKKOJHK_00518	WP_253309439.1	74.648	142	36	6.16e-67	MULTISPECIES: hypothetical protein [Rickettsiales]
BFKKOJHK_00519	WP_250296233.1	96	150	6	1.84e-96	hypothetical protein [Wolbachia endosymbiont of Oedothorax gibbosus]
BFKKOJHK_00524	EAL60047.1	97.814	183	4	7.4e-119	hypothetical protein WwSim0452 [Wolbachia endosymbiont of Drosophila simulans]
BFKKOJHK_00528	KLT22329.1	86.486	37	5	6.4e-14	hypothetical protein wVul_1263 [Wolbachia endosymbiont of Armadillidium vulgare str. wVulC]
BFKKOJHK_00530	WP_180708359.1	97.297	37	1	3.6e-16	hypothetical protein [Wolbachia pipientis]
BFKKOJHK_00546	WP_236514648.1	93.913	115	7	7.11e-71	MULTISPECIES: DUF2924 domain-containing protein [unclassified Wolbachia]
BFKKOJHK_00553	WP_224721473.1	77.208	351	77	0	group II intron reverse transcriptase/maturase [Candidatus Wolbachia massiliensis]
BFKKOJHK_00556	WP_127463633.1	93.182	132	9	9.64e-79	ankyrin repeat domain-containing protein [Wolbachia endosymbiont of Bemisia tabaci]
BFKKOJHK_00561	EEB55184.1	94.972	179	9	3.95e-121	Phage terminase large subunit GpA [Wolbachia endosymbiont of Culex quinquefasciatus JHB]
BFKKOJHK_00563	WP_264337256.1	100	59	0	8.13e-32	MULTISPECIES: hypothetical protein [unclassified Wolbachia]
BFKKOJHK_00564	WP_264337256.1	100	71	0	3.05e-38	MULTISPECIES: hypothetical protein [unclassified Wolbachia]
BFKKOJHK_00566	WP_114517332.1	97.191	178	5	3.72e-123	phage portal protein, partial [Wolbachia endosymbiont of Cylisticus convexus]
BFKKOJHK_00568	RDD33922.1	64.516	62	22	4.51e-14	hypothetical protein Wcon_02045 [Wolbachia endosymbiont of Cylisticus convexus]
BFKKOJHK_00571	WP_208571530.1	73.953	430	111	0	hypothetical protein [Wolbachia pipientis]
BFKKOJHK_00572	CCE77452.1	72.5	40	11	6.88e-10	hypothetical protein WALBB_480003 [Wolbachia pipientis wAlbB]
BFKKOJHK_00574	MCJ7454944.1	99.533	214	1	1.61e-153	hypothetical protein [Wolbachia endosymbiont of Homalodisca vitripennis]
BFKKOJHK_00576	WP_265042186.1	98.214	56	1	8.29e-32	hypothetical protein [Wolbachia endosymbiont (group B) of Melanostoma mellinum]
BFKKOJHK_00578	WP_264708005.1	98.78	328	4	0	helix-turn-helix transcriptional regulator [Wolbachia endosymbiont (group B) of Agriphila straminella]
BFKKOJHK_00580	WP_151807983.1	77.907	258	54	3.48e-141	hypothetical protein [Wolbachia endosymbiont of Nasonia oneida]
BFKKOJHK_00581	MBR9983376.1	100	65	0	3.26e-37	ankyrin repeat domain-containing protein [Wolbachia endosymbiont of Homalodisca vitripennis]
BFKKOJHK_00593	XP_017474229.1	83.636	55	9	2.78e-21	PREDICTED: probable fructose-bisphosphate aldolase class 1 [Rhagoletis zephyria; Best BLASTn to Wolbachia genome AP025639.1]
BFKKOJHK_00599	GFR26938.1	95	80	4	3.23e-43	probable DNA helicase II homolog [Trichonephila clavata; Best BLASTn to Wolbachia genome CP041924.1]
BFKKOJHK_00600	WP_264723484.1	91.667	60	5	4.4e-31	MULTISPECIES: hypothetical protein [unclassified Wolbachia]
BFKKOJHK_00603	OAB82190.1	91.892	111	6	2.09e-64	transposase [Wolbachia endosymbiont of Laodelphax striatellus]
BFKKOJHK_00604	WP_156518009.1	90.476	42	4	1.32e-18	transposase, partial [Wolbachia endosymbiont of Nomada flava]
BFKKOJHK_00609	WP_143689762.1	99.204	377	3	0	type IV secretion system protein [Wolbachia endosymbiont of Nilaparvata lugens]
BFKKOJHK_00620	WP_127464182.1	100	82	0	2.34e-50	ankyrin repeat domain-containing protein [Wolbachia endosymbiont of Bemisia tabaci]
BFKKOJHK_00633	WP_265031116.1	97.378	267	7	0	WPE palindromic element domain-containing protein [Wolbachia endosymbiont (group B) of Athalia cordata]
BFKKOJHK_00653	WP_149168913.1	90.584	308	28	0	DNA mismatch repair endonuclease MutL [Wolbachia endosymbiont of Chrysomya megacephala]
BFKKOJHK_00656	MBV2146374.1	86.538	416	34	0	hypothetical protein [Wolbachia endosymbiont of Pissodes strobi]
BFKKOJHK_00660	WP_265017241.1	92.746	193	13	1.56e-127	patatin-like phospholipase family protein [Wolbachia endosymbiont (group A) of Epistrophe grossularia]
BFKKOJHK_00664	WP_264730428.1	98.592	71	1	2.01e-42	MULTISPECIES: hypothetical protein [unclassified Wolbachia]
BFKKOJHK_00666	WP_265023367.1	98.125	160	3	2.26e-109	contractile injection system protein, VgrG/Pvc8 family [Wolbachia endosymbiont (group A) of Epistrophe grossularia]
BFKKOJHK_00673	WP_029237694.1	100	50	0	5.86e-28	MULTISPECIES: hypothetical protein [unclassified Wolbachia]
BFKKOJHK_00676	WP_265032428.1	81.944	72	13	3.06e-32	IS982 family transposase [Wolbachia endosymbiont (group B) of Apotomis turbidana]
BFKKOJHK_00710	MBR9983495.1	98.98	98	1	1.24e-56	cation:proton antiporter [Wolbachia endosymbiont of Homalodisca vitripennis]
BFKKOJHK_00726	MDG7055861.1	60.417	48	19	4.1e-10	hypothetical protein [Wolbachia endosymbiont of Menacanthus eurysternus]
BFKKOJHK_00742	BDG76206.1	97.03	101	3	5.25e-60	hypothetical protein wHmt_07640 [Wolbachia pipientis]
BFKKOJHK_00752	WP_265022429.1	75	60	15	1.06e-21	hypothetical protein [Wolbachia endosymbiont (group B) of Ischnura elegans]
BFKKOJHK_00753	WP_114516880.1	95.031	161	4	9.38e-104	recombinase family protein [Wolbachia endosymbiont of Cylisticus convexus]
BFKKOJHK_00757	MBR9982939.1	98.864	352	4	0	recombinase family protein [Wolbachia endosymbiont of Homalodisca vitripennis]
BFKKOJHK_00771	GKS79874.1	90.385	52	5	4.72e-24	ribosome maturation factor RimM [Wolbachia pipientis]
BFKKOJHK_00803	WP_114517332.1	97.541	122	3	2.64e-80	phage portal protein, partial [Wolbachia endosymbiont of Cylisticus convexus]
BFKKOJHK_00810	WP_265042067.1	74.194	62	2	3.71e-20	hypothetical protein [Wolbachia endosymbiont (group B) of Melanostoma mellinum]
BFKKOJHK_00825	WP_143689709.1	99.068	322	3	0	succinate dehydrogenase flavoprotein subunit [Wolbachia endosymbiont of Nilaparvata lugens]
BFKKOJHK_00827	WP_108784054.1	96.429	308	10	0	ankyrin repeat domain-containing protein [Wolbachia endosymbiont of Bemisia tabaci]
BFKKOJHK_00838	WP_153295621.1	66.207	145	30	1.32e-54	hypothetical protein [Wolbachia endosymbiont of Armadillidium vulgare]
BFKKOJHK_00849	WP_019236620.1	99.556	225	1	2.33e-162	MULTISPECIES: riboflavin biosynthesis protein RibF [Wolbachia]
BFKKOJHK_00858	WP_264719981.1	100	76	0	7.12e-44	F0F1 ATP synthase subunit alpha [Wolbachia endosymbiont (group B) of Eucosma cana]
BFKKOJHK_00879	WP_063631066.1	97.973	148	3	2.51e-95	hypothetical protein [Wolbachia endosymbiont of Laodelphax striatellus]
BFKKOJHK_00890	MBR9983400.1	99.042	313	3	0	DNA mismatch repair endonuclease MutL [Wolbachia endosymbiont of Homalodisca vitripennis]
BFKKOJHK_00899	WP_264705697.1	98.883	179	2	3.39e-128	ankyrin repeat domain-containing protein [Wolbachia endosymbiont (group A) of Ancistrocerus nigricornis]
BFKKOJHK_00900	WP_265037413.1	94.304	158	9	1.56e-104	contractile injection system protein, VgrG/Pvc8 family [Wolbachia endosymbiont (group A) of Anomoia purmunda]
BFKKOJHK_00908	MBR9983731.1	100	61	0	2.34e-36	hypothetical protein [Wolbachia endosymbiont of Homalodisca vitripennis]
BFKKOJHK_00918	WP_264705143.1	97.468	158	4	5.27e-108	IS5 family transposase [Wolbachia endosymbiont (group A) of Gymnosoma rotundatum]
BFKKOJHK_00922	WP_070356869.1	85.526	228	27	1.71e-138	hypothetical protein [Wolbachia endosymbiont of Drosophila incompta]
BFKKOJHK_00925	EEB55241.1	87.898	157	16	2.01e-87	putative transcriptional regulator [Wolbachia endosymbiont of Culex quinquefasciatus JHB]
BFKKOJHK_00931	MBR9984143.1	76.506	498	109	0	hypothetical protein [Wolbachia endosymbiont of Homalodisca vitripennis]
BFKKOJHK_00932	WP_172758504.1	68.246	422	128	0	hypothetical protein [Wolbachia endosymbiont of Diaphorina citri]
BFKKOJHK_00945	MBR9983664.1	100	168	0	1.58e-118	pantetheine-phosphate adenylyltransferase [Wolbachia endosymbiont of Homalodisca vitripennis]
BFKKOJHK_00946	MBR9983560.1	94.118	34	2	8.49e-11	ankyrin repeat domain-containing protein [Wolbachia endosymbiont of Homalodisca vitripennis]
BFKKOJHK_00951	GAT75159.1	63.492	63	23	3.5e-12	KH-domain/beta-lactamase-domain protein [Ehrlichia ruminantium; Best BLASTn to Wolbachia genome CP021120.1]
BFKKOJHK_00961	QEK89678.1	93.75	48	3	3.08e-22	hypothetical protein CAI20_03065 [Wolbachia endosymbiont of Chrysomya megacephala]
BFKKOJHK_00966	WP_264329421.1	90.625	32	3	3.51e-12	MULTISPECIES: hypothetical protein [unclassified Wolbachia]
BFKKOJHK_00968	WP_253303104.1	88.679	159	14	1.81e-93	hypothetical protein [Wolbachia endosymbiont of Phyllotreta cruciferae]
BFKKOJHK_00976	BDG76750.1	93.684	95	6	4.03e-57	hypothetical protein wHmt_13080 [Wolbachia pipientis]
BFKKOJHK_00977	QHJ75374.1	79.365	63	13	1.09e-18	tail length tape-measure protein [Wolbachia phage WO]
BFKKOJHK_00984	WP_264706696.1	92.453	53	4	4.43e-27	hypothetical protein [Wolbachia endosymbiont (group B) of Archips podanus]
BFKKOJHK_00987	RZF42246.1	98.718	156	2	7.37e-104	hypothetical protein LSTR_LSTR015201 [Laodelphax striatellus; Best BLASTn to Wolbachia genome OX366367.1]
BFKKOJHK_00990	MCJ7454899.1	99.293	283	2	0	Bro-N domain-containing protein [Wolbachia endosymbiont of Homalodisca vitripennis]
BFKKOJHK_00994	WP_265027982.1	99.531	213	1	6.49e-153	hypothetical protein [Wolbachia endosymbiont (group A) of Calamotropha paludella]
BFKKOJHK_00997	OAM04636.1	98.507	134	2	1.49e-92	MAG: hypothetical protein TV41_06070 [Wolbachia endosymbiont of Dactylopius coccus]
BFKKOJHK_01003	CAQ54968.1	98.276	58	1	4.96e-33	Hypothetical protein WP0860 [Wolbachia endosymbiont of Culex quinquefasciatus Pel]
BFKKOJHK_01032	WP_264719805.1	94.186	86	5	2.12e-52	phage terminase large subunit [Wolbachia endosymbiont (group B) of Eucosma cana]
BFKKOJHK_01064	WP_264377125.1	96.471	85	3	6.77e-50	transposase [Wolbachia endosymbiont (group B) of Ochlodes sylvanus]
BFKKOJHK_01068	WP_230609124.1	94.915	59	3	1.61e-30	MULTISPECIES: hypothetical protein [unclassified Wolbachia]
BFKKOJHK_01071	CAQ54251.1	98.701	77	1	4.89e-46	Hypothetical protein WP0143 [Wolbachia endosymbiont of Culex quinquefasciatus Pel]
BFKKOJHK_01079	WP_007302366.1	98.214	56	1	5.4e-28	MULTISPECIES: hypothetical protein [Wolbachia]
BFKKOJHK_01080	WP_255521134.1	97.436	117	3	2.27e-72	DnaA/Hda family protein [Wolbachia endosymbiont of Rhagoletis cerasi]
BFKKOJHK_01081	MBR9983221.1	100	336	0	0	AI-2E family transporter [Wolbachia endosymbiont of Homalodisca vitripennis]
BFKKOJHK_01083	WP_029237641.1	99.01	404	1	0	MULTISPECIES: 2-C-methyl-D-erythritol 4-phosphate cytidylyltransferase [unclassified Wolbachia]
BFKKOJHK_01084	WP_143689364.1	100	286	0	0	ParB/RepB/Spo0J family partition protein [Wolbachia endosymbiont of Nilaparvata lugens]
BFKKOJHK_01086	WP_015588132.1	100	173	0	2.96e-128	MULTISPECIES: oxygen-dependent coproporphyrinogen oxidase [unclassified Wolbachia]
BFKKOJHK_01087	WP_264336411.1	96.859	382	7	0	MULTISPECIES: hypothetical protein [unclassified Wolbachia]
BFKKOJHK_01092	MBR9983231.1	99.741	386	1	0	ADP-forming succinate--CoA ligase subunit beta [Wolbachia endosymbiont of Homalodisca vitripennis]
BFKKOJHK_01109	SCV65929.1	58.108	74	31	5.17e-14	hypothetical protein ANAPH2_01424 [Anaplasma phagocytophilum; Best BLASTn to Wolbachia genome CP021120.1]
BFKKOJHK_01140	MDN5248464.1	77.663	291	65	5.04e-172	aminoglycoside phosphotransferase family protein [Wolbachia endosymbiont of Tyrophagus putrescentiae]
BFKKOJHK_01141	WJJ54590.1	90.506	158	15	9.85e-98	minor tail protein Z [Wolbachia pipientis]
BFKKOJHK_01145	MBV2145401.1	94.34	106	6	4.8e-65	S49 family peptidase [Wolbachia endosymbiont of Pissodes strobi]
BFKKOJHK_01146	WP_264687030.1	94.928	276	14	0	S49 family peptidase [Wolbachia endosymbiont (group B) of Rhopobota naevana]
BFKKOJHK_01147	MCJ7455093.1	93.333	105	7	1.22e-62	phage portal protein [Wolbachia endosymbiont of Homalodisca vitripennis]
BFKKOJHK_01150	RLN36680.1	44.282	411	227	5.5e-110	hypothetical protein BBJ28_00026950, partial [Nothophytophthora sp. Chile5; Best BLASTn to Wolbachia genome CP034335.1]
BFKKOJHK_01153	WP_226080619.1	68.919	74	23	4.85e-25	hypothetical protein [Wolbachia endosymbiont of Tribolium confusum]
BFKKOJHK_01156	OAM06394.1	88.506	87	10	1.54e-43	MAG: transposase, partial [Wolbachia endosymbiont of Dactylopius coccus]
BFKKOJHK_01159	WP_264377029.1	93.939	132	8	6.08e-85	helix-turn-helix transcriptional regulator [Wolbachia endosymbiont (group B) of Ochlodes sylvanus]
BFKKOJHK_01160	MCJ7455025.1	98.75	80	1	2.84e-49	DNA repair protein RadC [Wolbachia endosymbiont of Homalodisca vitripennis]
BFKKOJHK_01163	GFQ99985.1	100	48	0	8.98e-26	n-acetyltransferase domain-containing protein [Trichonephila clavata; BLASTn to Wolbachia genome CP051157.1]
BFKKOJHK_01164	WP_226080785.1	95	60	3	4.25e-33	GNAT family N-acetyltransferase [Wolbachia endosymbiont of Tribolium confusum]
BFKKOJHK_01169	WP_010404350.1	98.718	78	1	1.6e-46	MULTISPECIES: hypothetical protein [Wolbachia]
BFKKOJHK_01171	WP_241653848.1	100	59	0	7.23e-32	hypothetical protein [Wolbachia endosymbiont of Nilaparvata lugens]
BFKKOJHK_01233	WP_077190437.1	97.203	286	5	0	DNA modification methylase [Wolbachia pipientis]
BFKKOJHK_01239	MBR9983758.1	99.573	234	1	4.61e-171	IS4 family transposase [Wolbachia endosymbiont of Homalodisca vitripennis]
BFKKOJHK_01248	WP_265017098.1	94.393	107	6	1.81e-65	hypothetical protein [Wolbachia endosymbiont (group B) of Endotricha flammealis]
BFKKOJHK_01250	WP_264705002.1	74.074	54	11	3.46e-17	hypothetical protein [Wolbachia endosymbiont (group A) of Gymnosoma rotundatum]
BFKKOJHK_01252	WP_214303263.1	98.148	54	1	5.35e-30	hypothetical protein [Wolbachia endosymbiont of Erebia cassioides]
BFKKOJHK_01262	WP_017532308.1	97.266	256	7	2.11e-170	MULTISPECIES: membrane protein insertase YidC [unclassified Wolbachia]
BFKKOJHK_01284	VVC27542.1	78	50	11	2.97e-18	Hypothetical protein CINCED_3A023564 [Cinara cedri; Best BLASTn to Wolbachia genome CP037426.1]
BFKKOJHK_01301	WP_226080114.1	98.947	95	1	4.61e-64	dCTP deaminase [Wolbachia endosymbiont of Tribolium confusum]
BFKKOJHK_01307	WP_226079545.1	96.237	186	7	2.01e-124	hypothetical protein [Wolbachia endosymbiont of Tribolium confusum]
BFKKOJHK_01308	WP_265042036.1	100	56	0	5.03e-29	tRNA uridine-5-carboxymethylaminomethyl(34) synthesis enzyme MnmG [Wolbachia endosymbiont (group B) of Melanostoma mellinum]
BFKKOJHK_01312	WP_006014877.1	97.664	214	5	1.09e-151	MULTISPECIES: dienelactone hydrolase family protein [Wolbachia]
BFKKOJHK_01320	WP_280143901.1	93.644	236	15	1.21e-146	hypothetical protein [Wolbachia endosymbiont of Frankliniella intonsa]
BFKKOJHK_01324	MBR9984138.1	95.833	120	2	3.44e-69	helix-turn-helix domain-containing protein [Wolbachia endosymbiont of Homalodisca vitripennis]
BFKKOJHK_01328	RDD34206.1	85	60	9	1.24e-27	putative transposase [Wolbachia endosymbiont of Cylisticus convexus]
BFKKOJHK_01340	WP_167480067.1	99.005	201	2	5.3e-138	ankyrin repeat domain-containing protein, partial [Wolbachia endosymbiont of Drosophila santomea]
BFKKOJHK_01346	WP_265039198.1	100	301	0	0	phage portal protein [Wolbachia endosymbiont (group A) of Yponomeuta plumbellus]
BFKKOJHK_01347	WP_019236401.1	94.702	151	5	4.73e-99	phage portal protein [Wolbachia pipientis]
BFKKOJHK_01355	QXF95184.1	87.234	376	47	0	tail formation protein I [Wolbachia phage WO]
BFKKOJHK_01362	CAH7767276.1	86.111	108	13	7.81e-56	unnamed protein product [Callosobruchus chinensis; Best BLASTn to Wolbachia genome OX366392.1]
BFKKOJHK_01364	CCE77626.1	77.143	35	8	4.18e-10	hypothetical protein WALBB_640004 [Wolbachia pipientis wAlbB]
BFKKOJHK_01366	WP_237350028.1	85.106	235	35	1.4e-146	hypothetical protein [Wolbachia endosymbiont of Cylisticus convexus]
BFKKOJHK_01368	WP_255563563.1	98.131	107	2	1.15e-66	hypothetical protein [Wolbachia endosymbiont of Bemisia tabaci]
BFKKOJHK_01373	WP_264375513.1	70.149	67	14	4.8e-21	transposase [Wolbachia endosymbiont (group B) of Sphaerophoria taeniata]
BFKKOJHK_01375	CQD07324.1	92.92	113	8	1.19e-67	1-deoxy-D-xylulose 5-phosphate reductoisomerase [Wolbachia endosymbiont wPip_Mol of Culex molestus]
BFKKOJHK_01378	WP_264719416.1	78	100	0	1.09e-42	hypothetical protein [Wolbachia endosymbiont (group B) of Eucosma cana]
BFKKOJHK_01379	WP_161794191.1	78.261	46	10	2.38e-17	IS3 family transposase [Wolbachia endosymbiont of Armadillidium vulgare]
BFKKOJHK_01385	WP_264688528.1	82.54	63	11	3.44e-27	MULTISPECIES: hypothetical protein [unclassified Wolbachia]
BFKKOJHK_01398	OJH31437.1	94.186	86	5	1.85e-50	DNA mismatch repair protein MutL [Wolbachia endosymbiont of Armadillidium vulgare]
BFKKOJHK_01409	MCJ7475447.1	83.556	225	37	2.24e-121	ankyrin repeat domain-containing protein [Wolbachia endosymbiont of Homalodisca vitripennis]
BFKKOJHK_01410	MBR9984194.1	92.835	321	15	0	Rpn family recombination-promoting nuclease/putative transposase [Wolbachia endosymbiont of Homalodisca vitripennis]
BFKKOJHK_01411	WP_259366063.1	76.271	59	14	6.64e-22	hypothetical protein [Wolbachia pipientis]
BFKKOJHK_01431	CQD10509.1	93.333	90	6	9.49e-52	site-specific recombinase [Wolbachia endosymbiont wPip_Mol of Culex molestus]
BFKKOJHK_01435	WP_264376848.1	95.318	299	14	0	MULTISPECIES: recombinase family protein [Wolbachia]
BFKKOJHK_01441	WP_047759116.1	98.261	115	2	6.62e-78	MULTISPECIES: phage tail protein [unclassified Wolbachia]
BFKKOJHK_01442	WP_047759115.1	100	69	0	2.56e-42	tail protein X [Wolbachia endosymbiont of Armadillidium vulgare]
BFKKOJHK_01445	WP_264375658.1	97.101	69	2	2.24e-38	hypothetical protein [Wolbachia endosymbiont (group B) of Sphaerophoria taeniata]
BFKKOJHK_01447	WP_264377097.1	89.286	224	24	3.53e-149	MULTISPECIES: patatin-like phospholipase family protein [unclassified Wolbachia]
BFKKOJHK_01448	WP_265036251.1	90.196	306	30	0	helix-turn-helix domain-containing protein [Wolbachia endosymbiont (group A) of Anomoia purmunda]
BFKKOJHK_01449	WP_265043935.1	80.519	77	15	2.7e-33	helix-turn-helix domain-containing protein [Wolbachia endosymbiont (group A) of Scambus nigricans]
BFKKOJHK_01450	WP_262986678.1	97.068	307	9	0	MULTISPECIES: ankyrin repeat domain-containing protein [unclassified Wolbachia]
BFKKOJHK_01453	CCE77058.1	91.892	37	3	1.05e-14	hypothetical protein WALBB_1140014 [Wolbachia pipientis wAlbB]
BFKKOJHK_01471	WP_214241490.1	99.024	205	2	3.11e-148	lipoyl(octanoyl) transferase LipB [Wolbachia pipientis]
BFKKOJHK_01480	WP_143696883.1	99.13	115	1	6.12e-77	transposase, partial [Wolbachia endosymbiont of Culex molestus]
BFKKOJHK_01481	WCR53535.1	84.146	82	13	5.9e-29	MAG: hypothetical protein PG981_000557 [Wolbachia endosymbiont of Ctenocephalides orientis wCori]
BFKKOJHK_01484	WP_265016960.1	98.522	203	3	4.75e-135	MFS transporter [Wolbachia endosymbiont (group B) of Endotricha flammealis]
BFKKOJHK_01485	WP_264730545.1	99.31	435	3	0	UDP-glucose/GDP-mannose dehydrogenase family protein [Wolbachia endosymbiont (group B) of Episyrphus balteatus]
BFKKOJHK_01486	WP_264375757.1	98.997	299	3	0	MULTISPECIES: DMT family transporter [unclassified Wolbachia]
BFKKOJHK_01490	WP_265034107.1	86.538	156	21	1.98e-92	hypothetical protein [Wolbachia endosymbiont (group B) of Phalera bucephala]
BFKKOJHK_01501	CQD09928.1	96.875	128	4	1.18e-84	DNA polymerase III subunits gamma and tau [Wolbachia endosymbiont wPip_Mol of Culex molestus]
BFKKOJHK_01505	MBR9983189.1	99.231	130	1	2.92e-84	DNA polymerase III subunit beta [Wolbachia endosymbiont of Homalodisca vitripennis]
BFKKOJHK_01507	WP_187297690.1	100	48	0	3.19e-25	major capsid protein, partial [Wolbachia pipientis]
BFKKOJHK_01513	WP_182160148.1	96.726	336	11	0	phage terminase large subunit family protein [Wolbachia pipientis]
BFKKOJHK_01514	WP_264724142.1	100	45	0	2.84e-23	MULTISPECIES: ribonuclease HI [Wolbachia]
BFKKOJHK_01517	WP_019236970.1	92.982	57	4	5.89e-28	DNA mismatch repair endonuclease MutL, partial [Wolbachia pipientis]
BFKKOJHK_01523	WP_010082270.1	100	73	0	1.19e-42	MULTISPECIES: hypothetical protein [Wolbachia]
BFKKOJHK_01526	EAL59021.1	95.238	84	4	3.63e-48	hypothetical protein WwAna1211 [Wolbachia endosymbiont of Drosophila ananassae]
BFKKOJHK_01539	WP_241654112.1	92.254	426	30	0	adenosylmethionine--8-amino-7-oxononanoate transaminase [Wolbachia endosymbiont of Laodelphax striatellus]
BFKKOJHK_01540	WP_143688779.1	89.63	135	14	2.2e-79	dethiobiotin synthase [Wolbachia endosymbiont of Laodelphax striatellus]
BFKKOJHK_01541	WP_143689918.1	90.476	63	6	1.15e-31	methyltransferase domain-containing protein [Wolbachia endosymbiont of Nilaparvata lugens]
BFKKOJHK_01546	WP_264377957.1	100	66	0	2.58e-38	MULTISPECIES: TrbC/VirB2 family protein [unclassified Wolbachia]
BFKKOJHK_01549	WP_255563540.1	97.619	42	1	2.3e-20	hypothetical protein [Wolbachia endosymbiont of Bemisia tabaci]
BFKKOJHK_01552	MDE0091904.1	32.203	354	187	2.77e-50	ankyrin repeat domain-containing protein [Oligoflexia bacteriuml; Best BLASTn to Wolbachia genome OX366388.1]
BFKKOJHK_01560	WP_264683545.1	100	68	0	9.06e-43	hypothetical protein [Wolbachia endosymbiont (group B) of Xestia c-nigrum]
BFKKOJHK_01561	CCE77122.1	97.572	453	11	0	putative Sodium/alanine symporter [Wolbachia pipientis wAlbB]
Bin2
Query Sequence ID	Subject Sequence ID	% Identity	Length (aa)	mismatch	E-value	Scientific Title
MBBPDABM_00001	WP_143689584.1	98.864	264	3	0	hypothetical protein [Wolbachia endosymbiont of Nilaparvata lugens]
MBBPDABM_00002	WP_253308873.1	97.685	216	5	1.81e-150	VirB8/TrbF family protein [Rickettsia endosymbiont of Ceutorhynchus assimilis]
MBBPDABM_00003	KLT22665.1	96.026	151	6	1.13e-94	putative nadh-ubiquinone oxidoreductase subunit [Wolbachia endosymbiont of Armadillidium vulgare str. wVulC]
MBBPDABM_00009	MBR9984063.1	100	186	0	1.79e-123	hypothetical protein [Wolbachia endosymbiont of Homalodisca vitripennis]
MBBPDABM_00012	WP_264337245.1	96.847	222	4	1.18e-145	MULTISPECIES: hypothetical protein [unclassified Wolbachia]
MBBPDABM_00014	WP_006012833.1	98.832	428	2	0	MULTISPECIES: adenylosuccinate synthase [Wolbachia]
MBBPDABM_00019	WP_114517448.1	98.571	280	4	0	AAA family ATPase [Wolbachia endosymbiont of Cylisticus convexus]
MBBPDABM_00030	MBR9983650.1	98.925	93	1	1.81e-59	type II toxin-antitoxin system RelE/ParE family toxin [Wolbachia endosymbiont of Homalodisca vitripennis]
MBBPDABM_00048	WP_177429433.1	100	46	0	3.34e-24	collagen-like protein [Wolbachia endosymbiont of Laodelphax striatellus]
MBBPDABM_00080	WP_250120190.1	93.333	30	2	2.59e-10	hypothetical protein [Wolbachia endosymbiont of Ostrinia scapulalis]
MBBPDABM_00107	MBR9983369.1	100	68	0	1.24e-41	hypothetical protein [Wolbachia endosymbiont of Homalodisca vitripennis]
MBBPDABM_00111	WP_264719707.1	96.66	539	18	0	ankyrin repeat domain-containing protein [Wolbachia endosymbiont (group B) of Eucosma cana]
MBBPDABM_00115	WP_241654152.1	89.385	179	19	2.55e-116	ankyrin repeat domain-containing protein [Wolbachia endosymbiont of Laodelphax striatellus]
MBBPDABM_00116	WP_127463824.1	84.755	387	55	0	ankyrin repeat domain-containing protein [Wolbachia endosymbiont of Bemisia tabaci]
MBBPDABM_00141	WP_157072272.1	97.26	73	2	3.2e-43	hypothetical protein [Wolbachia endosymbiont of Laodelphax striatellus]
MBBPDABM_00152	UPA55027.1	88.571	35	4	5.91e-13	hypothetical protein MWH06_07325 [Wolbachia pipientis]
MBBPDABM_00154	UPA54759.1	83.333	78	9	2.38e-37	IS630 transposase-related protein [Wolbachia pipientis]
MBBPDABM_00166	WP_241653880.1	100	40	0	6.69e-19	hypothetical protein [Wolbachia endosymbiont of Nilaparvata lugens]
MBBPDABM_00169	RDD33649.1	96.552	29	1	6.74e-11	hypothetical protein Wcon_02362 [Wolbachia endosymbiont of Cylisticus convexus]
MBBPDABM_00171	WP_264336396.1	100	153	0	3e-107	MULTISPECIES: hypothetical protein [unclassified Wolbachia]
MBBPDABM_00173	WP_143689370.1	100	98	0	2.21e-62	IS5 family transposase [Wolbachia endosymbiont of Nilaparvata lugens]
MBBPDABM_00174	WP_158619491.1	98.276	58	1	2.67e-32	hypothetical protein [Wolbachia endosymbiont of Nilaparvata lugens]
MBBPDABM_00234	WP_010403672.1	100	49	0	6.17e-24	MULTISPECIES: hypothetical protein [unclassified Wolbachia]
MBBPDABM_00246	BAA36357.1	100	32	0	2.03e-12	orfC, partial [Wolbachia sp. wTai]
MBBPDABM_00261	XP_042938745.1	88.406	69	8	5.09e-31	Uncharacterized protein BM_BM17116 [Brugia malay; Best BLASTn to Wolbachia genome OX366384.1i]
MBBPDABM_00264	WDT75954.1	63.265	49	18	4.17e-10	MAG: hypothetical protein MPW16_01680 [Candidatus Manganitrophus sp.; Best BLASTn to Wolbachia genome OZ008337.1]
MBBPDABM_00286	WP_127464027.1	95.05	101	5	2.4e-61	hypothetical protein [Wolbachia endosymbiont of Bemisia tabaci]
MBBPDABM_00287	WP_143689265.1	71.795	117	31	1.45e-49	hypothetical protein [Wolbachia endosymbiont of Nilaparvata lugens]
MBBPDABM_00294	OAM05782.1	98.333	60	1	6.95e-35	MAG: hypothetical protein TV41_04990 [Wolbachia endosymbiont of Dactylopius coccus]
MBBPDABM_00313	CQD09621.1	84.615	52	8	2.54e-22	Uncharacterised protein [Wolbachia endosymbiont wPip_Mol of Culex molestus]
MBBPDABM_00315	WP_264719685.1	88.235	459	49	0	hypothetical protein [Wolbachia endosymbiont (group B) of Eucosma cana]
MBBPDABM_00323	MBR9983513.1	99.856	695	1	0	aldehyde dehydrogenase family protein [Wolbachia endosymbiont of Homalodisca vitripennis]
MBBPDABM_00362	WP_143689216.1	95.011	441	22	0	hypothetical protein [Wolbachia endosymbiont of Nilaparvata lugens]
MBBPDABM_00387	WP_211907734.1	99.02	102	1	1.43e-64	MULTISPECIES: hypothetical protein [unclassified Wolbachia]
MBBPDABM_00413	BDG75874.1	91.892	37	3	4.35e-14	hypothetical protein wHmt_04320 [Wolbachia pipientis]
MBBPDABM_00448	MBR9983576.1	86.73	211	28	4.25e-116	hypothetical protein [Wolbachia endosymbiont of Homalodisca vitripennis]
MBBPDABM_00454	WP_264377672.1	91.398	93	6	1.87e-52	outer membrane beta-barrel protein [Wolbachia endosymbiont (group B) of Philonthus cognatus]
MBBPDABM_00535	WP_108784029.1	98.382	309	5	0	gamma-glutamyl-gamma-aminobutyrate hydrolase family protein [Wolbachia endosymbiont of Bemisia tabaci]
MBBPDABM_00541	MBR9983661.1	99.567	231	1	1.27e-168	di-trans,poly-cis-decaprenylcistransferase [Wolbachia endosymbiont of Homalodisca vitripennis]
MBBPDABM_00548	MCJ7454310.1	100	312	0	0	acetylglutamate kinase [Wolbachia endosymbiont of Homalodisca vitripennis]
MBBPDABM_00549	WP_064085882.1	100	197	0	3.11e-142	MULTISPECIES: ribosome biogenesis GTP-binding protein YihA/YsxC [unclassified Wolbachia]
MBBPDABM_00550	MBR9983655.1	99.725	363	1	0	peptide chain release factor 1 [Wolbachia endosymbiont of Homalodisca vitripennis]
MBBPDABM_00551	MCJ7454307.1	96.703	182	6	3.07e-121	hypothetical protein [Wolbachia endosymbiont of Homalodisca vitripennis]
MBBPDABM_00553	WP_143689094.1	100	309	0	0	MULTISPECIES: AEC family transporter [unclassified Wolbachia]
MBBPDABM_00554	MBR9983884.1	100	164	0	1.91e-118	GNAT family N-acetyltransferase [Wolbachia endosymbiont of Homalodisca vitripennis]
MBBPDABM_00555	WP_017531636.1	93.455	382	25	0	multidrug effflux MFS transporter [Wolbachia endosymbiont of Diaphorina citri]
MBBPDABM_00556	WP_063630507.1	99.118	340	3	0	Mur ligase domain-containing protein [Wolbachia endosymbiont of Laodelphax striatellus]
MBBPDABM_00557	WP_012481726.1	100	222	0	2.11e-164	MULTISPECIES: septal ring lytic transglycosylase RlpA family protein [Wolbachia]
MBBPDABM_00558	WP_264336972.1	99.528	212	1	5.29e-152	MULTISPECIES: hypothetical protein [unclassified Wolbachia]
MBBPDABM_00559	WP_143689090.1	99.215	382	3	0	2-octaprenyl-6-methoxyphenyl hydroxylase [Wolbachia endosymbiont of Nilaparvata lugens]
MBBPDABM_00560	WP_264719381.1	98.754	321	4	0	hypothetical protein [Wolbachia endosymbiont (group B) of Eucosma cana]
MBBPDABM_00561	WP_264336975.1	100	71	0	1.15e-42	MULTISPECIES: hypothetical protein [unclassified Wolbachia]
MBBPDABM_00563	WP_264719382.1	99.231	390	3	0	2-oxoglutarate dehydrogenase complex dihydrolipoyllysine-residue succinyltransferase [Wolbachia endosymbiont (group B) of Eucosma cana]
MBBPDABM_00564	WP_264336979.1	98.104	211	4	6.22e-138	MULTISPECIES: hypothetical protein [unclassified Wolbachia]
MBBPDABM_00606	WP_264375494.1	98.837	86	1	8.49e-54	MULTISPECIES: hypothetical protein [unclassified Wolbachia]
MBBPDABM_00615	QEK90203.1	98.798	416	5	0	hypothetical protein CAI20_06255 [Wolbachia endosymbiont of Chrysomya megacephala]
MBBPDABM_00616	WP_265042214.1	98.916	369	4	0	hypothetical protein [Wolbachia endosymbiont (group B) of Melanostoma mellinum]
MBBPDABM_00617	WP_281508659.1	100	98	0	2.37e-64	hypothetical protein [Wolbachia endosymbiont (group B) of Pandemis cinnamomeana]
MBBPDABM_00619	WP_010401968.1	100	163	0	2.77e-114	MULTISPECIES: hypothetical protein [Wolbachia]
MBBPDABM_00628	WP_265035303.1	58.696	598	188	0	ankyrin repeat domain-containing protein [Wolbachia endosymbiont (group A) of Apoderus coryli]
MBBPDABM_00632	WP_275021088.1	98.824	85	1	2.98e-53	phage tail assembly protein [Wolbachia endosymbiont of Drosophila tsacasi]
MBBPDABM_00639	MBR9984247.1	92.191	397	28	0	hypothetical protein [Wolbachia endosymbiont of Homalodisca vitripennis]
MBBPDABM_00644	WP_264336614.1	91.736	242	20	2.12e-156	MULTISPECIES: helicase RepA family protein [unclassified Wolbachia]
MBBPDABM_00667	WP_208571775.1	98.824	85	1	3.89e-52	PAAR domain-containing protein [Wolbachia pipientis]
MBBPDABM_00674	WP_264377331.1	95.833	144	6	1.67e-94	DUF2924 domain-containing protein [Wolbachia endosymbiont (group B) of Leptidea sinapis]
MBBPDABM_00677	MCJ7476002.1	88.8	125	12	1.64e-72	recombinase family protein [Wolbachia endosymbiont of Homalodisca vitripennis]
MBBPDABM_00688	CAH7726409.1	98.795	83	1	4.35e-52	unnamed protein product [Callosobruchus chinensis; Best BLASTn to Wolbachia genome OX366390.1]
MBBPDABM_00689	WP_265027949.1	93.427	213	10	2.93e-139	Rpn family recombination-promoting nuclease/putative transposase [Wolbachia endosymbiont (group A) of Calamotropha paludella]
MBBPDABM_00690	WP_225537120.1	76.744	43	10	1.25e-13	hypothetical protein [Wolbachia endosymbiont of Mansonella ozzardi]
MBBPDABM_00692	WP_265017094.1	83.051	59	2	6.08e-24	IS3 family transposase [Wolbachia endosymbiont (group B) of Endotricha flammealis]
MBBPDABM_00695	WCR53534.1	87.5	56	7	1.85e-27	MAG: hypothetical protein PG981_000556 [Wolbachia endosymbiont of Ctenocephalides orientis wCori]
MBBPDABM_00698	WP_241653827.1	98.566	279	4	0	zinc ribbon domain-containing protein [Wolbachia endosymbiont of Nilaparvata lugens]
MBBPDABM_00706	WP_264720056.1	100	82	0	3.66e-52	recombinase family protein [Wolbachia endosymbiont (group B) of Eucosma cana]
MBBPDABM_00707	WP_264720055.1	95.477	398	18	0	hypothetical protein [Wolbachia endosymbiont (group B) of Eucosma cana]
MBBPDABM_00708	WP_143689530.1	100	80	0	1.59e-52	MULTISPECIES: IS630 transposase-related protein [unclassified Wolbachia]
MBBPDABM_00715	WP_264686519.1	86	300	42	0	Rpn family recombination-promoting nuclease/putative transposase [Wolbachia endosymbiont (group B) of Rhopobota naevana]
MBBPDABM_00718	WP_063630605.1	48.077	104	44	9.77e-15	hypothetical protein [Wolbachia endosymbiont of Laodelphax striatellus]
MBBPDABM_00733	MDP3561983.1	36.977	311	183	6.22e-57	hypothetical protein [Legionellaceae bacterium; Best BLASTn to Wolbachia genome CP021120.1]
MBBPDABM_00742	CCE77562.1	100	41	0	1.47e-19	hypothetical protein WALBB_60003 [Wolbachia pipientis wAlbB]
MBBPDABM_00749	WP_007302708.1	100	65	0	4.62e-39	MULTISPECIES: hypothetical protein [Wolbachia]
MBBPDABM_00757	WP_252154567.1	96.552	29	1	1.46e-10	hypothetical protein [Wolbachia endosymbiont of Ceutorhynchus assimilis]
MBBPDABM_00795	WP_007302768.1	100	217	0	1.15e-148	MULTISPECIES: exopolysaccharide biosynthesis protein [Wolbachia]
MBBPDABM_00815	WP_143689554.1	97.183	71	2	2.83e-42	transposase [Wolbachia endosymbiont of Nilaparvata lugens]
MBBPDABM_00834	WP_006013887.1	100	58	0	1.69e-33	MULTISPECIES: hypothetical protein [Wolbachia]
MBBPDABM_00842	BDG77002.1	71.642	67	19	5.53e-26	IS110 family transposase [Wolbachia pipientis]
MBBPDABM_00849	WP_264336670.1	43.269	312	122	1.34e-46	hypothetical protein [Wolbachia endosymbiont (group B) of Chorthippus brunneus]
MBBPDABM_00854	WP_017532620.1	100	34	0	1.13e-14	hypothetical protein [Wolbachia endosymbiont of Diaphorina citri]
MBBPDABM_00861	WP_264374844.1	100	95	0	2.5e-61	MULTISPECIES: TRP75-related protein [unclassified Wolbachia]
MBBPDABM_00868	CAQ54311.1	87.654	81	6	2.99e-41	Hypothetical protein WP0203 [Wolbachia endosymbiont of Culex quinquefasciatus Pel]
MBBPDABM_00877	WP_264375387.1	93.056	360	25	0	MULTISPECIES: hypothetical protein [unclassified Wolbachia]
MBBPDABM_00904	WP_230609192.1	94.749	419	22	0	MULTISPECIES: phage tail tape measure protein [unclassified Wolbachia]
MBBPDABM_00910	WP_250296755.1	89.964	279	28	0	hypothetical protein [Wolbachia endosymbiont of Oedothorax gibbosus]
MBBPDABM_00911	GFV15639.1	56.604	424	161	3.31e-153	ankyrin-3 [Trichonephila clavipes; Wolbachia endsymbiont]
MBBPDABM_00912	WP_264377840.1	75.796	628	128	0	ankyrin repeat domain-containing protein [Wolbachia endosymbiont (group B) of Philonthus cognatus]
MBBPDABM_00914	WP_265018083.1	90.25	400	39	0	hypothetical protein [Wolbachia endosymbiont (group A) of Coremacera marginata]
MBBPDABM_00919	WP_264954020.1	94.964	139	7	1.02e-89	MULTISPECIES: DUF2924 domain-containing protein [unclassified Wolbachia]
MBBPDABM_00921	WP_265027709.1	84.615	65	10	3.87e-27	ankyrin repeat domain-containing protein [Wolbachia endosymbiont (group B) of Chorthippus parallelus]
MBBPDABM_00923	MCJ7455104.1	91.969	386	31	0	phage tail protein [Wolbachia endosymbiont of Homalodisca vitripennis]
MBBPDABM_00924	WP_253309046.1	90.909	264	21	2.32e-170	MULTISPECIES: baseplate J/gp47 family protein [Rickettsiales]
MBBPDABM_00925	WP_265017151.1	98.701	77	1	8.62e-46	GPW/gp25 family protein [Wolbachia endosymbiont (group B) of Endotricha flammealis]
MBBPDABM_00927	WP_208571775.1	97.647	85	2	2.21e-51	PAAR domain-containing protein [Wolbachia pipientis]
MBBPDABM_00929	MCJ7455099.1	99.167	120	1	1.72e-79	hypothetical protein [Wolbachia endosymbiont of Homalodisca vitripennis]
MBBPDABM_00930	MCJ7455099.1	100	46	0	6.17e-24	hypothetical protein [Wolbachia endosymbiont of Homalodisca vitripennis]
MBBPDABM_00931	WP_265042230.1	94.545	165	9	1.09e-106	phage tail protein [Wolbachia endosymbiont (group B) of Melanostoma mellinum]
MBBPDABM_00933	WP_015587739.1	97.006	334	10	0	major capsid protein [Wolbachia endosymbiont of Drosophila simulans]
MBBPDABM_00934	UPA54494.1	95.968	124	5	3.74e-79	head decoration protein [Wolbachia pipientis]
MBBPDABM_00938	WP_236514682.1	96.508	315	11	0	MULTISPECIES: phage terminase large subunit family protein [unclassified Wolbachia]
MBBPDABM_00947	QXF95211.1	96.552	58	2	4.78e-33	tail protein GpX [Wolbachia phage WO]
MBBPDABM_00957	WP_063631093.1	89.439	303	28	0	Rpn family recombination-promoting nuclease/putative transposase [Wolbachia endosymbiont of Laodelphax striatellus]
MBBPDABM_00958	WP_253302222.1	79.512	615	109	0	ankyrin repeat domain-containing protein [Wolbachia endosymbiont of Psylliodes chrysocephala]
MBBPDABM_00959	WP_253302222.1	73.93	1519	335	0	ankyrin repeat domain-containing protein [Wolbachia endosymbiont of Psylliodes chrysocephala]
MBBPDABM_00963	WCR59607.1	94.462	650	33	0	MAG: hypothetical protein PG978_001055 [Wolbachia endosymbiont of Ctenocephalides felis wCfeF]
MBBPDABM_00964	MBV2145601.1	94.444	54	3	1.34e-27	hypothetical protein [Wolbachia endosymbiont of Pissodes strobi]
MBBPDABM_00969	WP_143688865.1	98.171	164	1	5.46e-112	ankyrin repeat domain-containing protein [Wolbachia endosymbiont of Laodelphax striatellus]
MBBPDABM_00970	WP_264686962.1	92.228	386	30	0	phage tail protein [Wolbachia endosymbiont (group B) of Rhopobota naevana]
MBBPDABM_00985	WP_038197812.1	95.294	85	4	4.9e-52	phage terminase large subunit family protein, partial [Wolbachia pipientis]
MBBPDABM_00986	WP_208571785.1	93.165	278	19	0	ankyrin repeat domain-containing protein [Wolbachia pipientis]
MBBPDABM_01000	WP_264954005.1	96.61	59	2	2.52e-33	MULTISPECIES: hypothetical protein [unclassified Wolbachia]
MBBPDABM_01001	WP_265016888.1	90.303	165	16	5.41e-107	MULTISPECIES: hypothetical protein [unclassified Wolbachia]
MBBPDABM_01002	TVS93882.1	95.238	42	2	3.57e-21	hypothetical protein COM42_004365, partial [Wolbachia pipientis]
MBBPDABM_01003	WP_241654104.1	96.364	165	6	1.1e-109	AAA family ATPase [Wolbachia endosymbiont of Laodelphax striatellus]
MBBPDABM_01004	WP_281508687.1	98.276	58	1	1.68e-32	ATP-binding protein [Wolbachia endosymbiont (group B) of Pandemis cinnamomeana]
MBBPDABM_01005	WP_012481803.1	94.937	158	8	8.46e-109	AAA family ATPase, partial [Wolbachia endosymbiont of Culex quinquefasciatus]
MBBPDABM_01006	WP_264731871.1	98.78	164	2	3.12e-115	sigma-70 family RNA polymerase sigma factor [Wolbachia endosymbiont (group A) of Sphaerophoria taeniata]
MBBPDABM_01009	WP_265030424.1	97.183	142	4	4.37e-99	Holliday junction resolvase [Wolbachia endosymbiont (group B) of Athalia cordata]
MBBPDABM_01013	WP_264376207.1	84.223	412	64	0	hypothetical protein [Wolbachia endosymbiont (group B) of Idaea aversata]
MBBPDABM_01015	MCJ7475447.1	76.119	134	32	2.84e-60	ankyrin repeat domain-containing protein [Wolbachia endosymbiont of Homalodisca vitripennis]
MBBPDABM_01016	KAG8290591.1	89.61	77	8	1.23e-41	hypothetical protein J6590_079731 [Homalodisca vitripennis; Best BLASTn to Wolbachia genome OX366332.1]
MBBPDABM_01018	WP_264331199.1	98.235	340	6	0	IS110 family transposase [Wolbachia endosymbiont (group B) of Erebia ligea]
MBBPDABM_01019	WP_264331206.1	95.082	61	3	8.83e-32	hypothetical protein [Wolbachia endosymbiont (group B) of Erebia ligea]
MBBPDABM_01021	WP_301282652.1	93.443	61	4	3.54e-25	threonine aldolase family protein [Rickettsia endosymbiont of Ceutorhynchus assimilis]
MBBPDABM_01050	AZU37252.1	100	69	0	2.32e-39	preprotein translocase subunit SecE [Wolbachia endosymbiont of Bemisia tabaci]
MBBPDABM_01086	WP_006014948.1	98.387	62	1	3.35e-36	MULTISPECIES: hypothetical protein [Wolbachia]
MBBPDABM_01121	WP_264377189.1	100	42	0	1.37e-20	hypothetical protein [Wolbachia endosymbiont (group B) of Ochlodes sylvanus]
MBBPDABM_01133	WP_264376167.1	94.085	355	16	0	ankyrin repeat domain-containing protein [Wolbachia endosymbiont (group B) of Sphaerophoria taeniata]
MBBPDABM_01141	OCA06884.1	87.963	108	13	4.26e-60	hypothetical protein wTpre_1235 [Wolbachia endosymbiont of Trichogramma pretiosum]
MBBPDABM_01152	WP_265025284.1	98.077	156	3	1.12e-105	hypothetical protein [Wolbachia endosymbiont (group B) of Pammene fasciana]
MBBPDABM_01153	WP_265025283.1	96.121	232	9	5.45e-154	hypothetical protein [Wolbachia endosymbiont (group B) of Pammene fasciana]
MBBPDABM_01154	WP_234301640.1	97.872	47	1	2.35e-20	hypothetical protein [Wolbachia endosymbiont of Anopheles demeilloni]
MBBPDABM_01165	WP_226079579.1	100	41	0	3.73e-20	MULTISPECIES: ParD-like family protein [unclassified Wolbachia]
MBBPDABM_01166	MBR9983154.1	97.115	104	3	2.36e-69	hypothetical protein [Wolbachia endosymbiont of Homalodisca vitripennis]
MBBPDABM_01169	WP_143689831.1	97.872	94	2	1.11e-62	MULTISPECIES: hypothetical protein [unclassified Wolbachia]
MBBPDABM_01170	WP_277750560.1	100	42	0	6.14e-20	hypothetical protein [Wolbachia endosymbiont of Nilaparvata lugens]
MBBPDABM_01171	WP_265027564.1	92.208	77	6	1.14e-43	transposase [Wolbachia endosymbiont (group B) of Chorthippus parallelus]
MBBPDABM_01172	WP_084240981.1	96.552	29	1	2.12e-10	hypothetical protein [Wolbachia endosymbiont of Laodelphax striatellus]
MBBPDABM_01173	GFQ67924.1	76.042	96	23	2.37e-39	hypothetical protein TNCT_693921 [Trichonephila clavata; Best BLASTn to Wolbachia genome CP021120.1]
MBBPDABM_01183	VVC27507.1	94.231	260	15	2.71e-175	DnaJ domain,Ankyrin repeat-containing domain,Ankyrin repeat, partial [Cinara cedri; Best BLASTn to Wolbachia genome CP116767.1]
MBBPDABM_01191	MCJ7454314.1	98.817	169	2	1.89e-114	DUF2339 domain-containing protein [Wolbachia endosymbiont of Homalodisca vitripennis]
MBBPDABM_01192	MCJ7454315.1	100	159	0	5.47e-113	methylated-DNA--[protein]-cysteine S-methyltransferase [Wolbachia endosymbiont of Homalodisca vitripennis]
MBBPDABM_01195	WP_068651180.1	91.736	121	10	4.93e-70	heme lyase CcmF/NrfE family subunit [Wolbachia endosymbiont of Trichogramma pretiosum]
MBBPDABM_01206	OJH31535.1	71.111	45	13	1.85e-12	hypothetical protein Wxf_00927 [Wolbachia endosymbiont of Armadillidium vulgare]
MBBPDABM_01209	MCJ7454328.1	83.333	336	55	0	hypothetical protein [Wolbachia endosymbiont of Homalodisca vitripennis]
MBBPDABM_01210	WP_265042147.1	98.969	679	7	0	ATP-dependent DNA helicase RecG [Wolbachia endosymbiont (group B) of Melanostoma mellinum]
MBBPDABM_01211	WP_241653901.1	100	72	0	1.63e-45	MULTISPECIES: hypothetical protein [unclassified Wolbachia]
MBBPDABM_01212	WP_264720169.1	99.164	598	5	0	translation elongation factor 4 [Wolbachia endosymbiont (group B) of Eucosma cana]
MBBPDABM_01213	MBR9984020.1	99.507	203	1	9.52e-145	hypothetical protein [Wolbachia endosymbiont of Homalodisca vitripennis]
MBBPDABM_01216	MBR9984020.1	94.488	127	7	1.54e-75	hypothetical protein [Wolbachia endosymbiont of Homalodisca vitripennis]
MBBPDABM_01217	MBR9984019.1	99.345	458	3	0	malonyl-CoA decarboxylase [Wolbachia endosymbiont of Homalodisca vitripennis]
MBBPDABM_01218	WP_143689513.1	100	230	0	1.4e-156	MULTISPECIES: TerC family protein [unclassified Wolbachia]
MBBPDABM_01219	MBR9984017.1	99.615	520	2	0	glutamine-hydrolyzing GMP synthase [Wolbachia endosymbiont of Homalodisca vitripennis]
MBBPDABM_01220	WP_265017007.1	98.56	486	7	0	MULTISPECIES: secretion system protein [unclassified Wolbachia]
MBBPDABM_01221	CAQ54598.1	98.039	51	1	7.84e-29	Hypothetical protein WP0490 [Wolbachia endosymbiont of Culex quinquefasciatus Pel]
MBBPDABM_01223	WP_264720238.1	99.153	236	2	6.01e-165	heme ABC transporter permease CcmC [Wolbachia endosymbiont (group B) of Eucosma cana]
MBBPDABM_01224	WP_264337116.1	100	271	0	0	MULTISPECIES: pyruvate, water dikinase regulatory protein [unclassified Wolbachia]
MBBPDABM_01225	ONI57008.1	97.619	42	1	9.73e-20	ribosomal protein L36 [Wolbachia pipientis wVitA]
MBBPDABM_01250	WP_264719499.1	94.737	38	2	1.36e-17	hypothetical protein [Wolbachia endosymbiont (group B) of Eucosma cana]
MBBPDABM_01251	MBR9983718.1	91.124	169	13	1.71e-103	hypothetical protein [Wolbachia endosymbiont of Homalodisca vitripennis]
MBBPDABM_01254	WP_264719495.1	85.366	82	9	1.39e-40	DnaB-like helicase C-terminal domain-containing protein [Wolbachia endosymbiont (group B) of Eucosma cana]
MBBPDABM_01260	WP_250296700.1	97.297	222	6	1.07e-156	AAA family ATPase [Wolbachia endosymbiont of Oedothorax gibbosus]
MBBPDABM_01269	WP_012481820.1	98.438	64	1	1.43e-35	MULTISPECIES: hypothetical protein [Wolbachia]
MBBPDABM_01271	WP_007302779.1	97.727	88	2	9.31e-56	MULTISPECIES: hypothetical protein [Wolbachia]
MBBPDABM_01273	WP_264337179.1	99.162	358	3	0	MULTISPECIES: DNA-processing protein DprA [unclassified Wolbachia]
MBBPDABM_01281	WP_264719478.1	98.164	599	11	0	peptidylprolyl isomerase [Wolbachia endosymbiont (group B) of Eucosma cana]
MBBPDABM_01282	WP_006015540.1	100	104	0	5.98e-68	MULTISPECIES: 30S ribosomal protein S16 [Wolbachia]
MBBPDABM_01283	WP_143689451.1	99.695	328	1	0	polyprenyl synthetase family protein [Wolbachia endosymbiont of Nilaparvata lugens]
MBBPDABM_01284	WP_006015534.1	100	186	0	1.31e-131	MULTISPECIES: nucleotide exchange factor GrpE [Wolbachia]
MBBPDABM_01285	WP_096560685.1	100	332	0	0	MULTISPECIES: tryptophan--tRNA ligase [Wolbachia]
MBBPDABM_01286	WP_143689449.1	99.121	455	4	0	hypothetical protein [Wolbachia endosymbiont of Nilaparvata lugens]
MBBPDABM_01288	WP_277750552.1	97.619	42	1	8.82e-20	hypothetical protein [Wolbachia endosymbiont of Nilaparvata lugens]
MBBPDABM_01316	WP_143689435.1	100	97	0	1.33e-64	hypothetical protein [Wolbachia endosymbiont of Nilaparvata lugens]
MBBPDABM_01319	WP_255445872.1	50	132	55	2.41e-26	hypothetical protein [Wolbachia endosymbiont of Drosophila mauritiana]
MBBPDABM_01335	WP_264719553.1	94.774	421	22	0	hypothetical protein [Wolbachia endosymbiont (group B) of Eucosma cana]
MBBPDABM_01354	WP_253309247.1	96.283	269	10	0	ATP-binding protein [Rickettsia endosymbiont of Ceutorhynchus assimilis]
MBBPDABM_01355	WP_047759376.1	98.795	166	2	2.95e-114	sigma-70 family RNA polymerase sigma factor [Wolbachia endosymbiont of Armadillidium vulgare]
MBBPDABM_01359	WP_264375271.1	97.519	403	10	0	DNA modification methylase [Wolbachia endosymbiont (group B) of Carcina quercana]
MBBPDABM_01363	WP_019236423.1	97.101	69	2	2.12e-40	phage terminase large subunit family protein, partial [Wolbachia pipientis]
MBBPDABM_01367	BAA89626.1	87.535	353	38	0	orf7 [Wolbachia phage WO]
MBBPDABM_01369	WP_264376240.1	99.398	332	2	0	MULTISPECIES: major capsid protein [unclassified Wolbachia]
MBBPDABM_01370	WP_264707853.1	94.059	101	6	4.63e-63	hypothetical protein [Wolbachia endosymbiont (group B) of Agriphila straminella]
MBBPDABM_01371	WP_172758479.1	84.94	166	25	4.25e-96	phage tail protein [Wolbachia endosymbiont of Diaphorina citri]
MBBPDABM_01374	MBR9984155.1	94.872	39	2	3.13e-15	hypothetical protein [Wolbachia endosymbiont of Homalodisca vitripennis]
MBBPDABM_01377	WP_265028039.1	88.918	388	43	0	phage tail protein [Wolbachia endosymbiont (group A) of Calamotropha paludella]
MBBPDABM_01385	WP_168455928.1	78.338	397	86	0	ankyrin repeat domain-containing protein [Wolbachia endosymbiont of Ctenocephalides felis wCfeJ]
MBBPDABM_01386	WP_265027119.1	79.012	81	14	6.06e-34	ankyrin repeat domain-containing protein [Wolbachia endosymbiont (group A) of Bombylius major]
MBBPDABM_01387	VVC42867.1	88.421	95	8	9.74e-49	DnaJ domain, partial [Cinara cedri; top ten hits also hit bacteria]
MBBPDABM_01388	VVC42867.1	83.099	71	12	1.03e-29	DnaJ domain, partial [Cinara cedri; top ten hits also hit bacteria]
MBBPDABM_01392	WP_264711341.1	99.704	338	1	0	S49 family peptidase [Wolbachia endosymbiont (group B) of Aporia crataegi]
MBBPDABM_01394	WP_264711339.1	97.904	334	7	0	major capsid protein [Wolbachia endosymbiont (group B) of Aporia crataegi]
MBBPDABM_01397	WP_010405456.1	99.363	157	1	7.4e-109	MULTISPECIES: hypothetical protein [Wolbachia]
MBBPDABM_01398	WP_265030434.1	92.857	154	11	1.63e-99	phage baseplate assembly protein V [Wolbachia endosymbiont (group B) of Athalia cordata]
MBBPDABM_01399	WP_047759503.1	96.429	84	3	2.31e-49	PAAR domain-containing protein [Wolbachia endosymbiont of Armadillidium vulgare]
MBBPDABM_01400	MCJ7453929.1	93.694	111	7	2.81e-67	GPW/gp25 family protein [Wolbachia endosymbiont of Homalodisca vitripennis]
MBBPDABM_01403	WJJ54596.1	89.896	386	39	0	tail protein I [Wolbachia pipientis]
MBBPDABM_01404	MCJ7455105.1	94.85	233	10	1.6e-157	ankyrin repeat domain-containing protein [Wolbachia endosymbiont of Homalodisca vitripennis]
MBBPDABM_01409	WP_264336559.1	80.541	185	36	1.86e-92	MULTISPECIES: ankyrin repeat domain-containing protein [unclassified Wolbachia]
MBBPDABM_01412	WP_241653886.1	93.333	45	3	1.85e-21	hypothetical protein [Wolbachia endosymbiont of Nilaparvata lugens]
MBBPDABM_01459	WP_277750561.1	92.5	40	3	2.64e-18	hypothetical protein [Wolbachia endosymbiont of Nilaparvata lugens]
MBBPDABM_01471	WP_246433141.1	95.109	184	9	2.29e-120	hypothetical protein [Wolbachia endosymbiont of Spodoptera picta]
MBBPDABM_01481	MBR9982927.1	98.266	173	3	7e-115	helix-turn-helix domain-containing protein [Wolbachia endosymbiont of Homalodisca vitripennis]
MBBPDABM_01484	WP_019236598.1	100	42	0	7.65e-20	MULTISPECIES: hypothetical protein [Wolbachia]
MBBPDABM_01485	WP_265016924.1	98.778	409	5	0	radical SAM protein [Wolbachia endosymbiont (group B) of Endotricha flammealis]
MBBPDABM_01486	WP_230609079.1	97.738	442	10	0	MULTISPECIES: radical SAM protein [unclassified Wolbachia]
MBBPDABM_01487	WP_007301907.1	98.529	136	2	6.74e-95	MULTISPECIES: GNAT family N-acetyltransferase [Wolbachia]
MBBPDABM_01488	WP_012481840.1	98.792	414	5	0	MULTISPECIES: MFS transporter [Wolbachia]
MBBPDABM_01489	WP_250294741.1	96.396	111	4	3.04e-66	hypothetical protein [Wolbachia endosymbiont of Oedothorax gibbosus]
MBBPDABM_01490	MBV2145602.1	91.27	126	11	2.71e-74	recombinase family protein [Wolbachia endosymbiont of Pissodes strobi]
MBBPDABM_01499	WP_208571775.1	98.824	85	1	1.81e-51	PAAR domain-containing protein [Wolbachia pipientis]
MBBPDABM_01500	WP_208571776.1	95.455	154	7	9.38e-102	phage baseplate assembly protein V [Wolbachia pipientis]
MBBPDABM_01502	WP_208571775.1	98.795	83	1	1.47e-50	PAAR domain-containing protein [Wolbachia pipientis]
MBBPDABM_01520	WP_236514467.1	100	171	0	6.23e-122	MULTISPECIES: hypothetical protein [unclassified Wolbachia]
MBBPDABM_01521	WP_281508657.1	97.345	226	6	2.3e-157	AAA family ATPase [Wolbachia endosymbiont (group B) of Pandemis cinnamomeana]
MBBPDABM_01525	WP_182158591.1	91.558	308	22	0	Rpn family recombination-promoting nuclease/putative transposase [Wolbachia pipientis]
MBBPDABM_01526	WP_188153319.1	81.871	2085	367	0	ankyrin repeat domain-containing protein [Wolbachia endosymbiont of Pentalonia nigronervosa]
MBBPDABM_01527	UPA55700.1	75.33	454	111	0	hypothetical protein MWH06_03745 [Wolbachia pipientis]
MBBPDABM_01528	WP_265014509.1	95.312	64	3	9.36e-35	hypothetical protein [Wolbachia endosymbiont (group B) of Camptogramma bilineatum]
MBBPDABM_01529	WP_264704952.1	76.462	701	151	0	MULTISPECIES: hypothetical protein [unclassified Wolbachia]
MBBPDABM_01535	WP_177429427.1	96.774	62	2	2.03e-32	ankyrin repeat domain-containing protein [Wolbachia endosymbiont of Laodelphax striatellus]
MBBPDABM_01537	WP_190321177.1	90.909	385	34	0	MULTISPECIES: phage tail protein [Wolbachia]
MBBPDABM_01538	WP_220468177.1	82.353	34	6	2.34e-10	baseplate J/gp47 family protein [Wolbachia pipientis]
MBBPDABM_01539	WP_253309046.1	92.887	239	14	1.11e-157	MULTISPECIES: baseplate J/gp47 family protein [Rickettsiales]
MBBPDABM_01542	WP_182158596.1	98.052	154	3	2.24e-104	phage baseplate assembly protein V [Wolbachia pipientis]
MBBPDABM_01543	WP_143689925.1	86.709	158	20	4.51e-95	hypothetical protein [Wolbachia endosymbiont of Nilaparvata lugens]
MBBPDABM_01553	OJH31391.1	94.762	210	11	1.53e-140	Phage terminase large subunit (GpA) [Wolbachia endosymbiont of Armadillidium vulgare]
MBBPDABM_01558	MBR9984219.1	100	206	0	5.33e-143	ankyrin repeat domain-containing protein [Wolbachia endosymbiont of Homalodisca vitripennis]
MBBPDABM_01559	WP_208571786.1	100	157	0	1.24e-106	hypothetical protein [Wolbachia pipientis]
MBBPDABM_01561	WP_010405489.1	96.129	155	6	8.22e-107	MULTISPECIES: hypothetical protein [Wolbachia]
MBBPDABM_01562	WP_063631220.1	98.113	159	3	2.11e-109	MULTISPECIES: hypothetical protein [Wolbachia]
MBBPDABM_01563	ADW80152.1	98.837	258	3	0	leucine-rich repeat family protein [Wolbachia endosymbiont wVitA of Nasonia vitripennis phage WOVitA1]
MBBPDABM_01564	WP_082246120.1	97.875	706	12	0	MULTISPECIES: AAA family ATPase [Wolbachia]
MBBPDABM_01565	WP_264683190.1	98.883	179	2	1.3e-125	helicase RepA family protein [Wolbachia endosymbiont (group B) of Euphydryas aurinia]
MBBPDABM_01574	WP_265042222.1	95.161	62	3	7.25e-34	virulence RhuM family protein [Wolbachia endosymbiont (group B) of Melanostoma mellinum]
MBBPDABM_01575	WP_265038451.1	96.46	113	4	1.04e-74	RhuM family protein [Wolbachia endosymbiont (group A) of Hylaeus communis]
MBBPDABM_01620	WP_214242102.1	95	40	2	6.15e-16	signal recognition particle-docking protein FtsY [Wolbachia pipientis]
MBBPDABM_01650	WP_265027839.1	93.023	43	3	5.76e-16	helix-turn-helix domain-containing protein [Wolbachia endosymbiont (group A) of Calamotropha paludella]
MBBPDABM_01654	WP_264686092.1	98.611	72	1	9.91e-42	MULTISPECIES: hypothetical protein [unclassified Wolbachia]
MBBPDABM_01655	WP_265024771.1	89.205	176	19	9.46e-113	ankyrin repeat domain-containing protein [Wolbachia endosymbiont (group B) of Protocalliphora azurea]
MBBPDABM_01669	WP_264377826.1	92.749	331	24	0	hypothetical protein [Wolbachia endosymbiont (group B) of Philonthus cognatus]
MBBPDABM_01671	KAG8290576.1	100	86	0	3.18e-52	hypothetical protein J6590_079715 [Homalodisca vitripennis]
MBBPDABM_01678	WP_208571640.1	91.156	147	13	1.57e-96	MULTISPECIES: hypothetical protein [Wolbachia]
MBBPDABM_01686	WP_211907484.1	94.4	125	6	4.41e-76	MULTISPECIES: hypothetical protein [unclassified Wolbachia]
MBBPDABM_01687	WP_264375498.1	81.912	387	65	0	hypothetical protein [Wolbachia endosymbiont (group B) of Sphaerophoria taeniata]
MBBPDABM_01696	WP_254229377.1	80.09	221	44	5.45e-117	hypothetical protein [Wolbachia pipientis]
MBBPDABM_01699	MBR9984138.1	86.992	123	14	4.93e-65	helix-turn-helix domain-containing protein [Wolbachia endosymbiont of Homalodisca vitripennis]
MBBPDABM_01700	GFY65089.1	91.935	62	5	1.96e-30	helix-turn-helix domain-containing protein [Trichonephila inaurata madagascariensis]
MBBPDABM_01701	UPA55703.1	90	50	2	1.36e-17	helix-turn-helix domain-containing protein [Wolbachia pipientis]
MBBPDABM_01708	KAG8290554.1	98.519	270	4	0	hypothetical protein J6590_079692 [Homalodisca vitripennis; Best BLASTn to Wolbachia genome OX366388.1]
MBBPDABM_01717	WP_264705170.1	95.789	190	6	1.29e-127	patatin-like phospholipase family protein [Wolbachia endosymbiont (group A) of Gymnosoma rotundatum]
MBBPDABM_01718	MBR9984262.1	91.525	118	10	7.98e-68	helix-turn-helix domain-containing protein [Wolbachia endosymbiont of Homalodisca vitripennis]
MBBPDABM_01720	RDD33945.1	81.413	269	44	9.79e-160	Ankyrin [Wolbachia endosymbiont of Cylisticus convexus]
MBBPDABM_01722	MBV2145511.1	98.87	177	2	4.12e-119	helix-turn-helix transcriptional regulator [Wolbachia endosymbiont of Pissodes strobi]
