# Supplementary material for: A dual insect symbiont and plant pathogen improves insect host fitness under arginine limitation
Source: mBio. 2025 Feb 25;16(4):e03588-24. doi: 10.1128/mbio.03588-24 (PMC11980576; doi:10.1128/mbio.03588-24)
Supplement: Table S7 — The repertoire of Carsonella-BC-CA, L. psyllaurous, and Wolbachia-Bin1 and -Bin2 genes involved in amino acid biosynthesis pathway. [file mbio.03588-24-s0005.xlsx]

## Sheet: S7. Symbiont AA genes
Table S7. The repertorie of Carsonella-BC-CA, L. psyllaurous and Wolbachia-Bin1 and -Bin2 genes that are encoded in amino acid and riboflavin biosynthesis pathways
Filled and open boxes indicate the presence and absence of genes, repectively. Abbreviated column names are identifiers for different assembly approch, strains and reference species; de Novo assembly (deN), remapping (re), reference (ref), DC (Wolbachia-DC) and CA (Carsonella-BC-CA). For genes with more than one copy, the number of copies are indicated in each cell. Asterisk indicates genes that …
			L. psyllaurous			Wolbchia			Carsonella						L. psyllaurous			Wolbchia			Carsonella
			deN	re	ref	DC	Bin1	Bin2	fin	ref					deN	re	ref	DC	Bin1	Bin2	fin	ref
Ornithine	argA	2.3.1.1										Lys	lysC	2.7.2.4
	argB	2.7.2.8											asd	1.2.1.11
	argC	1.2.1.38											dapA	4.3.3.7							*
	argD	2.6.1.11				2		2					dapB	1.17.1.8
	argE	3.5.1.16											dapD	2.3.1.117
	argJ*	2.3.1.35											argD	2.6.1.17				2		2
Arg	argF	2.1.3.3											dapE	3.5.1.18
	argG	6.3.4.5											dapF	5.1.1.7					2
	argH	4.3.2.1											lysA	4.1.1.20
	carAB	6.3.5.5				2						BCA	thrA	1.1.1.3							*
Chorismate	aroH	2.5.1.54											thrB	2.7.1.39
	aroB	4.2.3.4											thrC	4.2.3.1
	aroD	4.2.1.10											ilvA	4.3.1.19
	aroE	1.1.1.25											ilvHI	2.2.1.6
	aroK	2.7.1.71							*	*			ilvC	1.1.1.86
	aroA	2.5.1.19											ilvD	4.2.1.9
	aroC	4.2.3.5											ilvE	2.6.1.42
Phe	pheA	5.4.99.5							*	*			leuA	2.3.3.13
	pheA	4.2.1.51							*	*			leuC	4.2.1.33
	aspC	2.6.1.1					2						leuD	4.2.1.33
Trp	trpEG	4.1.3.27											leuB	1.1.1.85
	trpD	2.4.2.18							*	*		His	hisG	2.4.2.17							*	*
	trpC	5.3.1.24											hisE	3.6.1.31
	trpC	4.1.1.48											hisl	3.5.4.19
	trpA	4.2.1.20											hisA	5.3.1.16
	trpB	4.2.1.20											hisHF	4.3.2.10
Sulfur reduction	cysND	2.7.7.4											hisB	4.2.1.19
	cysC	2.7.1.25											hisC	2.6.1.9
	cysH	1.8.4.8											hisB	3.1.3.15							*	*
	cysIJ	1.8.1.2											hisD	1.1.1.23
Cys	cysE	2.3.1.30										Gly	glyA	2.1.2.1					2
	cysK	2.5.1.47										Asp	asnAB	3.5.1.1					2
Met	metA	2.3.1.46										Asn	ansB	6.3.5.4					2
	metB	2.5.1.48										Riboflavin	ribA	3.5.4.25
	metC	4.4.1.13											ribD	3.5.4.26
	metE	2.1.1.14											ribD	1.1.1.193
													ribB	4.1.99.12					2
													ribH	2.5.1.78					3
													ribC	2.5.1.9
