# Supplementary material for: A dual insect symbiont and plant pathogen improves insect host fitness under arginine limitation
Source: mBio. 2025 Feb 25;16(4):e03588-24. doi: 10.1128/mbio.03588-24 (PMC11980576; doi:10.1128/mbio.03588-24)
Supplement: Table S9 — RNA-seq raw expression and differential expression analysis data for tissue comparisons in response to L. psyllaurous infection. [file mbio.03588-24-s0006.xlsx]

## Sheet: Raw count data (BAC)
Table S9a. Gene read count matrix generated via Stringtie and Ballgown for bacteriome samples. Each row represents a different gene (Col. A). Merged transcripts via Stringtie are listed
gene_id	UN_BAC_1	UN_BAC_2	UN_BAC_3	INF_BAC_1	INF_BAC_2	INF_BAC_3	gene_id_2	gene_id_3	gene_id_4	gene_id_5	gene_id_6	gene_id_7	gene_id_8	gene_id_9	gene_id_10
ANN00001	2	10	3	6	10	7
ANN00002	0	2	3	0	0	0
ANN00003	0	2	0	0	0	6
ANN00004	21	39	34	39	32	37
ANN00005	4	0	1	0	0	0
ANN00006	0	0	0	0	0	0
ANN00007	0	0	0	0	0	0
ANN00008	5	3	3	0	1	5
ANN00009	0	0	0	0	0	0
ANN00010	0	0	0	0	0	0
ANN00011	39	42	37	47	27	44
ANN00012	0	8	11	9	10	3
ANN00013	34	59	49	165	137	224
ANN00014	0	0	0	0	0	0
ANN00015	0	0	0	2	0	2
ANN00016	0	7	7	4	0	2
ANN00017	5	14	0	5	8	3
ANN00018	2	0	2	0	0	2
ANN00019	2	2	1	1	1	0
ANN00020	0	1	12	6	0	8
ANN00021	15	24	32	11	28	16
ANN00022	7	0	2	2	8	5
ANN00023	0	0	0	0	0	0
ANN00024	2	0	0	0	1	0
ANN00025	716	1131	1067	963	1013	1555	ANN00028
ANN00026	37	50	54	9	7	7
ANN00027	0	0	0	0	0	0
ANN00029	0	2	5	0	0	0
ANN00030	3	6	6	6	4	6
ANN00031	0	0	0	0	0	0
ANN00032	0	0	0	0	0	0
ANN00033	0	3	0	0	0	0
ANN00034	0	0	0	2	0	0
ANN00035	9	6	0	0	0	0
ANN00036	0	0	0	0	1	0
ANN00037	0	4	0	5	0	1
ANN00038	6	4	2	3	0	0
ANN00039	1	0	0	0	0	0
ANN00040	0	0	2	0	0	0
ANN00041	0	0	0	0	0	0
ANN00042	0	0	0	0	0	1
ANN00043	9	9	12	8	9	8
ANN00044	5	0	2	0	0	6
ANN00045	0	0	0	0	0	0
ANN00046	0	2	0	0	0	0
ANN00047	1	8	4	14	8	14
ANN00048	0	0	3	0	0	0
ANN00049	4	3	2	1	0	2
ANN00050	49	44	44	22	15	17
ANN00051	0	0	0	0	0	0
ANN00052	2	1	2	2	0	0
ANN00053	2	8	8	5	4	7
ANN00054	4	4	0	0	2	3
ANN00055	2	7	1	0	0	4
ANN00056	0	0	0	0	0	0
ANN00057	1	0	1	2	0	1
ANN00058	0	0	2	0	0	0
ANN00059	2	1	0	4	3	13
ANN00060	0	0	0	0	0	0
ANN00061	9	16	15	43	8	24
ANN00062	0	0	0	0	0	0
ANN00063	0	0	0	0	0	0
ANN00064	0	0	0	0	0	0
ANN00065	0	0	0	0	0	0
ANN00066	2	4	0	13	7	25
ANN00067	0	7	10	4	13	5
ANN00068	0	0	0	0	0	0
ANN00069	0	0	0	0	0	0
ANN00070	0	1	0	0	0	0
ANN00071	0	0	0	0	0	0
ANN00072	0	0	0	0	0	0
ANN00073	2	5	4	2	1	0
ANN00074	1	0	4	5	0	3
ANN00075	0	0	2	2	0	0
ANN00076	0	0	0	4	12	0
ANN00077	46	70	74	90	43	32
ANN00078	10	26	15	33	8	21
ANN00079	12	5	9	9	14	6
ANN00080	0	12	7	0	0	4
ANN00081	1	3	9	1	1	0
ANN00082	2	2	2	2	1	2
ANN00083	1	2	4	1	0	1
ANN00084	4	4	6	52	45	52
ANN00085	0	0	0	0	0	0
ANN00086	0	0	1	0	0	0
ANN00087	0	0	0	0	0	0
ANN00088	16	23	18	8	13	10
ANN00089	0	0	0	0	0	0
ANN00090	0	0	0	0	0	0
ANN00091	0	0	0	0	0	0
ANN00092	0	0	0	0	0	0
ANN00093	0	0	0	0	0	0
ANN00094	19	9	10	38	33	53
ANN00095	0	0	0	0	2	0
ANN00096	6	7	4	50	35	51
ANN00097	29	48	43	29	23	13
ANN00098	0	0	2	0	5	0
ANN00099	0	1	15	6	5	8
ANN00100	0	2	0	0	0	0
ANN00101	0	0	4	0	10	0
ANN00102	3	7	6	9	7	24
ANN00103	9	22	25	10	10	9
ANN00104	3	4	2	2	6	4
ANN00105	5	5	4	11	0	0
ANN00106	0	0	10	4	19	0
ANN00107	0	0	0	0	0	0
ANN00108	0	2	0	0	0	0
ANN00109	0	0	0	0	0	3
ANN00110	4	0	0	0	0	0
ANN00111	0	0	0	0	0	0
ANN00112	0	2	0	0	0	0
ANN00113	0	0	0	0	0	0
ANN00114	2	0	2	0	0	0
ANN00115	4	4	0	1	0	2
ANN00116	0	0	0	0	0	0
ANN00117	0	0	1	1	2	2
ANN00118	10	19	13	22	19	16
ANN00119	0	6	6	3	0	0
ANN00120	1	0	2	6	0	1
ANN00121	0	0	0	0	0	0
ANN00122	14	15	20	10	9	15
ANN00123	0	0	0	0	0	0
ANN00124	0	0	0	0	0	0
ANN00125	4	0	0	0	0	0
ANN00126	5	0	0	0	0	0
ANN00127	7	0	0	0	0	0
ANN00128	0	0	0	0	0	2
ANN00129	0	3	0	0	0	0
ANN00130	0	1	0	7	4	0
ANN00131	0	0	3	2	0	0
ANN00132	0	0	0	0	1	0
ANN00133	64	83	74	85	97	104
ANN00134	1	5	0	0	0	0
ANN00135	0	5	0	0	0	0
ANN00136	4	0	0	0	0	0
ANN00137	0	0	0	0	0	0
ANN00138	0	0	0	0	0	0
ANN00139	0	0	0	0	0	0
ANN00140	1	6	6	2	4	6
ANN00141	0	7	15	15	4	5
ANN00142	0	3	0	4	0	8
ANN00143	0	8	0	14	0	8
ANN00144	0	0	0	0	0	0
ANN00145	0	0	0	0	0	0
ANN00146	0	0	0	4	0	2
ANN00147	0	0	0	0	0	0
ANN00148	0	1	1	5	4	0
ANN00149	0	3	0	0	0	0
ANN00150	0	0	0	0	0	0
ANN00151	0	0	0	0	0	0
ANN00152	0	0	1	2	0	4
ANN00153	0	0	0	0	0	0
ANN00154	0	0	0	0	0	2
ANN00155	0	0	0	0	0	0
ANN00156	29	42	39	15	27	32
ANN00157	0	0	0	8	0	5
ANN00158	0	0	0	0	0	0
ANN00159	0	0	4	3	0	0
ANN00160	0	4	0	0	0	0
ANN00161	0	0	0	0	0	0
ANN00162	40	58	24	11	15	19
ANN00163	3	3	3	6	2	6
ANN00164	0	0	0	0	0	0
ANN00165	7	9	13	6	0	0
ANN00166	7	4	4	6	8	14
ANN00167	0	0	4	0	0	0
ANN00168	1	2	1	1	0	4
ANN00169	12	11	2	25	25	36
ANN00170	7	8	2	2	0	3
ANN00171	128	226	209	240	235	404
ANN00172	28	23	27	29	6	23
ANN00173	9	4	3	5	0	0
ANN00174	20	32	27	36	39	32
ANN00175	3	6	1	0	0	3
ANN00176	2	0	3	6	5	6
ANN00177	0	0	0	0	10	2
ANN00178	0	0	0	0	0	0
ANN00179	2	13	7	6	26	7
ANN00180	12	20	16	9	8	15
ANN00181	0	0	0	4	2	2
ANN00182	0	0	0	1	2	5
ANN00183	0	0	3	0	0	0
ANN00184	0	0	0	0	0	0
ANN00185	33	45	32	30	17	26
ANN00186	0	0	0	0	0	0
ANN00187	9	16	12	5	1	3
ANN00188	0	5	0	2	0	1
ANN00189	4	4	0	0	0	0
ANN00190	4	4	0	4	0	0
ANN00191	0	1	1	6	0	5
ANN00192	29	28	18	18	13	7
ANN00193	0	0	2	0	0	1
ANN00194	4	0	0	0	7	0
ANN00195	0	0	2	0	0	3
ANN00196	0	0	0	0	0	0
ANN00197	0	0	0	0	0	0
ANN00198	0	0	0	0	0	0
ANN00199	0	1	3	0	0	2
ANN00200	0	3	0	2	0	0
ANN00201	3	1	1	2	0	1
ANN00202	14	11	20	12	7	6
ANN00203	71	62	80	102	59	86
ANN00204	0	3	0	0	0	0
ANN00205	0	1	2	0	0	2
ANN00206	0	0	0	0	0	0
ANN00207	0	0	0	0	0	0
ANN00208	29	43	42	26	20	16
ANN00209	3	2	2	7	2	7
ANN00210	5	0	0	0	0	0
ANN00211	6	0	0	0	0	0
ANN00212	0	0	0	0	0	2
ANN00213	0	9	2	3	6	5
ANN00214	10	2	6	3	2	0
ANN00215	15	8	4	16	20	7
ANN00216	0	12	2	5	9	8
ANN00217	4	35	16	13	13	8
ANN00218	0	9	4	5	4	4
ANN00219	3	1	6	3	1	3
ANN00220	0	0	2	0	0	0
ANN00221	0	3	0	0	1	2
ANN00222	0	0	1	0	0	0
ANN00223	1	1	1	0	0	2
ANN00224	3	7	3	9	0	5
ANN00225	0	5	0	12	12	12
ANN00226	7	8	13	19	13	13
ANN00227	2	11	7	2	0	0
ANN00228	0	0	0	0	4	0
ANN00229	1	1	0	0	3	1
ANN00230	7	8	6	3	2	4
ANN00231	0	0	0	0	0	0
ANN00232	0	3	0	1	0	0
ANN00233	0	0	0	3	0	0
ANN00234	0	0	0	0	0	0
ANN00235	3	2	4	1	1	2
ANN00236	4	0	3	1	0	2
ANN00237	5	9	10	69	52	69
ANN00238	0	0	0	0	0	0
ANN00239	0	0	0	0	0	1
ANN00240	0	0	3	0	0	0
ANN00241	0	0	0	0	0	0
ANN00242	16	26	7	0	8	1
ANN00243	24	26	15	18	13	13
ANN00244	0	0	0	0	0	0
ANN00245	2	4	1	6	6	5
ANN00246	26	25	26	3	3	7
ANN00247	5	4	8	25	23	49
ANN00248	0	0	0	0	0	0
ANN00249	3	2	3	5	2	8
ANN00250	1	1	1	4	1	4
ANN00251	5	4	1	5	4	5
ANN00252	14	13	6	14	6	14
ANN00253	0	0	0	0	1	1
ANN00254	65	107	129	29	33	46
ANN00255	0	0	1	4	7	10
ANN00256	0	4	0	6	0	5
ANN00257	0	0	0	0	0	0
ANN00258	0	4	2	0	2	0
ANN00259	4	2	3	3	1	0
ANN00260	4	17	5	1	0	0
ANN00261	0	0	2	0	0	0
ANN00262	0	0	0	0	0	0
ANN00263	1	3	1	5	4	2
ANN00264	7	5	2	5	2	4
ANN00265	0	2	2	1	0	2
ANN00266	0	0	0	6	0	0
ANN00267	0	2	3	7	0	0
ANN00268	0	0	0	0	0	0
ANN00269	0	0	0	0	0	0
ANN00270	0	0	1	2	0	0
ANN00271	0	0	0	0	0	0
ANN00272	1	2	2	0	1	1
ANN00273	4	23	7	3	6	8
ANN00274	5	4	2	8	8	6
ANN00275	0	0	0	0	0	0
ANN00276	0	0	0	0	0	0
ANN00277	0	0	0	0	0	0
ANN00278	34	37	29	25	23	25
ANN00279	0	2	0	1	1	1
ANN00280	34	23	24	13	6	14
ANN00281	0	4	0	2	0	1
ANN00282	1	0	0	2	0	1
ANN00283	3	5	2	5	5	2
ANN00284	0	0	0	0	0	0
ANN00285	23	17	19	12	11	6
ANN00286	10	24	5	17	10	10
ANN00287	0	0	0	0	0	0
ANN00288	0	0	0	0	0	0
ANN00289	0	0	0	0	0	0
ANN00290	0	0	0	0	0	0
ANN00291	0	0	0	0	0	0
ANN00292	2	0	0	0	0	3
ANN00293	0	3	0	0	0	0
ANN00294	0	2	2	0	0	2
ANN00295	6	3	5	95	74	122
ANN00296	0	0	0	0	0	0
ANN00297	0	0	0	0	0	0
ANN00298	0	0	0	0	0	0
ANN00299	1	0	0	1	0	0
ANN00300	0	0	2	3	2	1
ANN00301	13	14	16	22	33	29
ANN00302	36	65	21	22	16	35
ANN00303	0	0	3	0	0	0
ANN00304	0	0	0	0	0	0
ANN00305	34	84	35	11	36	51
ANN00306	234	249	230	137	186	246
ANN00307	676	897	835	501	722	507
ANN00308	285	342	203	220	251	280	ANN00309	ANN00310
ANN00311	0	0	0	0	0	0
ANN00312	0	0	0	0	0	0
ANN00313	0	0	0	0	0	0
ANN00314	0	0	0	0	3	0
ANN00315	5	0	5	3	0	0
ANN00316	2	3	1	4	4	4
ANN00317	1	4	2	3	2	0
ANN00318	6	0	3	0	3	0
ANN00319	5	0	0	0	0	0
ANN00320	4	0	0	6	2	5
ANN00321	0	0	0	0	0	1
ANN00322	0	0	2	0	0	1
ANN00323	0	0	0	0	0	0
ANN00324	3	3	2	1	3	5
ANN00325	0	0	0	2	0	0
ANN00326	0	10	0	0	10	0
ANN00327	0	0	0	0	0	0
ANN00328	0	2	0	3	0	0
ANN00329	0	0	0	0	0	0
ANN00330	0	0	0	0	0	0
ANN00331	0	4	0	0	0	0
ANN00332	0	0	0	2	0	0
ANN00333	2	1	1	2	1	2
ANN00334	3	3	6	3	9	5
ANN00335	51	208	129	44	81	103
ANN00336	2	15	12	6	0	4
ANN00337	3	6	0	2	0	0
ANN00338	4	11	6	0	0	0
ANN00339	63	105	79	41	40	53
ANN00340	0	2	6	3	0	2
ANN00341	5	7	6	7	3	4
ANN00342	11	13	10	4	11	7
ANN00343	9	16	4	28	16	56
ANN00344	5	6	7	2	3	10
ANN00345	0	0	0	2	0	2
ANN00346	0	0	3	2	6	0
ANN00347	1	0	1	2	2	1
ANN00348	0	0	0	0	0	0
ANN00349	0	1	0	3	2	1
ANN00350	0	0	0	0	0	1
ANN00351	28	30	40	34	12	32
ANN00352	0	0	25	0	0	0
ANN00353	0	0	0	0	0	0
ANN00354	0	0	0	0	0	7
ANN00355	2	3	3	9	8	8
ANN00356	0	12	4	6	4	4
ANN00357	0	0	0	0	0	0
ANN00358	0	0	0	0	0	0
ANN00359	0	8	0	0	0	0
ANN00360	0	2	2	6	0	2
ANN00361	0	0	0	0	0	1
ANN00362	5	0	15	6	14	4
ANN00363	0	0	3	0	1	2
ANN00364	0	0	0	0	0	0
ANN00365	12	9	21	6	6	13
ANN00366	0	1	0	0	0	0
ANN00367	1	0	0	5	0	12
ANN00368	6	4	8	6	0	11
ANN00369	7	7	6	10	6	7
ANN00370	4	3	0	4	0	2
ANN00371	0	0	0	0	0	0
ANN00372	7	5	0	4	0	0
ANN00373	4	5	3	1	0	0
ANN00374	21	14	10	12	0	14
ANN00375	0	1	0	4	0	0
ANN00376	211	271	238	114	94	194
ANN00377	6	8	4	3	0	6
ANN00378	0	0	0	0	0	0
ANN00379	5	5	3	15	15	19
ANN00380	4	0	0	3	0	2
ANN00381	0	0	0	0	0	0
ANN00382	4	4	0	0	0	6
ANN00383	1	7	0	4	0	5
ANN00384	6	0	0	0	4	0
ANN00385	4	0	0	0	0	0
ANN00386	0	3	0	0	0	0
ANN00387	412	493	571	100	72	103
ANN00388	4	5	5	3	5	3
ANN00389	3	0	0	0	0	0
ANN00390	2	3	0	0	3	0
ANN00391	0	0	0	5	0	0
ANN00392	23	32	14	12	21	18
ANN00393	136	125	104	17	8	12
ANN00394	0	5	4	2	4	3
ANN00395	7	2	0	3	6	7
ANN00396	0	3	0	2	0	3
ANN00397	3	3	7	2	2	3
ANN00398	17	21	15	18	18	27
ANN00399	0	0	0	0	0	6
ANN00400	0	0	0	0	0	0
ANN00401	4	11	11	0	13	5
ANN00402	4	6	4	4	3	8
ANN00403	0	2	0	2	0	0
ANN00404	0	4	3	2	6	0
ANN00405	4	8	8	6	2	5
ANN00406	0	4	0	0	0	0
ANN00407	2	0	0	0	4	0
ANN00408	0	4	0	0	0	9
ANN00409	9	8	2	10	10	14
ANN00410	22	31	31	14	15	16
ANN00411	0	0	0	0	0	0
ANN00412	0	0	0	0	0	3
ANN00413	0	0	0	3	0	0
ANN00414	0	0	0	0	0	0
ANN00415	0	0	0	0	0	0
ANN00416	0	0	0	0	0	0
ANN00417	5	0	8	0	17	6
ANN00418	0	0	0	0	4	0
ANN00419	14	23	15	5	5	11
ANN00420	8	7	6	30	21	28
ANN00421	2	7	4	0	2	6
ANN00422	5	0	3	3	14	9
ANN00423	0	3	2	0	0	0
ANN00424	19	25	13	29	21	29
ANN00425	0	0	6	3	8	8
ANN00426	0	0	10	0	0	5
ANN00427	0	3	2	4	1	3
ANN00428	0	0	0	0	0	0
ANN00429	0	0	0	0	0	1
ANN00430	2	3	0	5	0	0
ANN00431	0	8	7	12	7	30
ANN00432	5	8	3	3	2	12
ANN00433	2	7	5	9	5	14
ANN00434	0	0	0	0	1	0
ANN00435	6	8	15	4	10	6
ANN00436	2	6	5	0	0	5
ANN00437	0	0	4	0	0	0
ANN00438	0	0	0	0	0	0
ANN00439	0	0	0	0	0	4
ANN00440	0	10	7	4	0	0
ANN00441	2	0	0	0	0	0
ANN00442	0	2	2	8	0	5
ANN00443	1	2	7	2	5	3
ANN00444	0	0	0	0	0	0
ANN00445	0	0	0	0	0	0
ANN00446	0	11	0	0	0	0
ANN00447	7	9	12	5	5	15
ANN00448	3	1	2	9	0	0
ANN00449	0	4	4	1	0	0
ANN00450	10	1	0	0	0	0
ANN00451	2	3	2	2	0	3
ANN00452	0	1	1	1	3	2
ANN00453	8	9	7	0	0	0
ANN00454	1	0	0	0	0	6
ANN00455	0	0	0	3	0	0
ANN00456	0	0	0	0	3	0
ANN00457	0	2	4	2	4	8
ANN00458	0	0	3	0	0	0
ANN00459	0	0	4	5	0	7
ANN00460	0	5	0	4	5	5
ANN00461	0	0	7	0	5	6
ANN00462	0	0	0	0	3	0
ANN00463	4	12	5	17	6	9
ANN00464	0	0	0	0	0	3
ANN00465	12	10	11	10	3	15
ANN00466	0	2	0	3	0	0
ANN00467	0	0	0	11	0	5
ANN00468	0	0	0	0	2	7
ANN00469	6	6	5	34	14	12
ANN00470	0	5	0	0	0	0
ANN00471	63	44	41	77	65	55
ANN00472	5	0	0	7	0	0
ANN00473	14	9	15	19	17	22
ANN00474	3	8	4	3	10	4
ANN00475	0	1	0	0	0	0
ANN00476	0	13	5	17	7	5
ANN00477	3	4	3	6	11	10
ANN00478	5	5	9	7	5	13
ANN00479	8	0	0	14	24	18
ANN00480	1	3	0	5	0	0
ANN00481	4	0	0	0	0	0
ANN00482	0	8	0	4	3	0
ANN00483	3	11	0	3	0	8
ANN00484	1	2	2	4	4	8
ANN00485	0	0	0	0	0	1
ANN00486	17	13	8	20	22	25
ANN00487	0	5	1	1	1	2
ANN00488	3	3	0	0	0	0
ANN00489	0	3	1	0	0	0
ANN00490	0	0	0	0	0	0
ANN00491	17	33	36	34	20	28
ANN00492	0	0	0	0	0	0
ANN00493	12	8	13	13	12	9
ANN00494	4	7	6	6	3	6
ANN00495	3	0	0	0	0	0
ANN00496	0	0	0	0	0	0
ANN00497	0	4	0	0	0	0
ANN00498	3	6	0	2	0	0
ANN00499	0	4	0	0	0	0
ANN00500	0	0	0	58	72	71
ANN00501	31	51	40	18	19	10
ANN00502	0	0	0	0	1	0
ANN00503	2	3	10	12	5	14
ANN00504	0	2	8	2	9	4
ANN00505	7	4	3	7	7	4
ANN00506	14	13	19	6	3	6
ANN00507	1	2	6	2	1	0
ANN00508	14	24	12	71	19	33
ANN00509	3	0	0	0	0	0
ANN00510	0	0	0	0	0	0
ANN00511	0	5	4	5	0	0
ANN00512	0	0	0	0	0	0
ANN00513	9	5	6	4	0	0
ANN00514	0	6	5	7	0	0
ANN00515	10	30	18	14	8	19
ANN00516	12	31	22	1	0	8
ANN00517	0	3	1	5	2	4
ANN00518	0	0	0	0	2	1
ANN00519	6	7	2	9	6	8
ANN00520	0	0	0	0	0	0
ANN00521	7	6	9	23	16	31
ANN00522	0	5	0	0	0	0
ANN00523	0	3	0	0	0	0
ANN00524	21	19	26	36	70	47
ANN00525	0	0	0	0	0	0
ANN00526	0	0	0	0	0	0
ANN00527	2	3	7	15	2	4
ANN00528	0	0	0	0	0	0
ANN00529	49	45	59	84	34	61
ANN00530	14	24	27	13	7	28
ANN00531	4	3	9	9	8	4
ANN00532	548	551	550	603	467	475	ANN00533
ANN00534	2049	1928	1906	1411	1148	1116
ANN00535	0	1	0	1	0	2
ANN00536	0	0	0	0	0	0
ANN00537	0	0	0	0	0	0
ANN00538	0	1	1	0	0	0
ANN00539	14	16	24	9	10	8
ANN00540	2	0	0	0	0	4
ANN00541	0	0	0	0	0	0
ANN00542	0	4	0	0	0	0
ANN00543	17	17	16	14	5	0
ANN00544	0	0	0	0	0	0
ANN00545	0	0	0	0	0	1
ANN00546	0	0	0	4	0	2
ANN00547	0	5	7	11	2	6
ANN00548	2	0	0	3	1	0
ANN00549	0	0	1	2	2	2
ANN00550	64	69	26	23	30	29
ANN00551	1	3	3	2	0	2
ANN00552	0	4	0	0	0	7
ANN00553	0	0	0	0	0	0
ANN00554	6	3	0	16	7	9
ANN00555	0	0	0	0	0	0
ANN00556	0	0	0	0	0	0
ANN00557	2	3	1	5	0	2
ANN00558	0	0	0	0	0	0
ANN00559	0	0	3	5	0	2
ANN00560	0	0	0	0	0	0
ANN00561	0	0	0	0	0	2
ANN00562	0	3	16	4	5	0
ANN00563	4	0	2	0	0	0
ANN00564	0	0	0	0	0	0
ANN00565	25	23	34	3	4	3
ANN00566	0	2	0	0	0	1
ANN00567	0	0	0	0	0	0
ANN00568	0	0	0	0	0	0
ANN00569	14	14	19	0	5	2
ANN00570	0	0	0	0	0	0
ANN00571	53	58	56	49	42	68
ANN00572	8	31	15	26	13	9
ANN00573	0	7	9	5	8	2
ANN00574	28	21	22	32	19	18
ANN00575	0	10	16	5	4	0
ANN00576	0	0	0	0	5	0
ANN00577	2	0	3	2	5	0
ANN00578	0	0	0	2	0	2
ANN00579	5	5	17	8	5	7
ANN00580	2	3	0	4	0	1
ANN00581	0	0	3	2	0	2
ANN00582	0	2	0	0	1	0
ANN00583	2	11	4	0	5	4
ANN00584	0	0	3	4	3	9
ANN00585	0	0	0	0	0	0
ANN00586	0	0	7	0	0	0
ANN00587	0	0	0	0	0	0
ANN00588	1	0	0	0	0	1
ANN00589	0	0	0	0	0	0
ANN00590	2	6	3	0	1	0
ANN00591	3	6	6	3	2	5
ANN00592	0	3	0	0	0	0
ANN00593	2	0	0	0	0	0
ANN00594	0	0	2	0	0	0
ANN00595	0	0	0	0	0	1
ANN00596	0	8	0	3	0	0
ANN00597	5	6	6	13	0	3
ANN00598	3	3	0	0	0	0
ANN00599	1	0	0	0	0	0
ANN00600	0	0	0	0	0	0
ANN00601	0	6	0	0	0	2
ANN00602	0	0	0	0	0	0
ANN00603	0	2	0	0	0	0
ANN00604	1	4	0	10	0	0
ANN00605	0	5	0	0	0	4
ANN00606	1	1	3	1	0	0
ANN00607	3	2	0	9	3	0
ANN00608	0	0	0	0	0	0
ANN00609	9	3	11	20	16	16
ANN00610	0	3	2	1	0	0
ANN00611	4	7	5	9	6	8
ANN00612	0	0	0	0	0	0
ANN00613	5	4	4	0	0	0
ANN00614	0	0	0	3	4	4
ANN00615	0	0	0	0	0	0
ANN00616	10	13	5	16	18	17
ANN00617	53	355	74	127	134	137
ANN00618	537	172	231	1360	386	455
ANN00619	57	26	38	169	79	87
ANN00620	0	66	13	0	0	0
ANN00621	94	98	115	39	24	21
ANN00622	17	16	40	223	145	278
ANN00623	456	448	398	409	406	277
ANN00624	5	0	0	5	4	6
ANN00625	2	1	4	0	0	0
ANN00626	0	0	0	0	0	0
ANN00627	1	3	0	0	0	0
ANN00628	7	9	10	21	19	18
ANN00629	0	0	1	3	0	0
ANN00630	0	2	0	0	0	0
ANN00631	0	0	5	14	0	0
ANN00632	1	2	3	1	3	4
ANN00633	4	0	9	0	0	0
ANN00634	0	0	0	0	0	0
ANN00635	0	0	0	0	0	0
ANN00636	0	19	0	32	25	20
ANN00637	0	0	0	6	10	0
ANN00638	0	0	2	7	3	5
ANN00639	0	0	0	0	0	1
ANN00640	3	3	7	11	2	3
ANN00641	650	851	777	675	593	630
ANN00642	1707	3447	2689	2055	2857	2901	ANN00643
ANN00644	21	49	21	25	21	20
ANN00645	0	6	0	0	0	0
ANN00646	222	262	246	228	289	197
ANN00647	1010	1108	973	1315	1285	1184
ANN00648	0	0	0	0	0	0
ANN00649	7	0	16	0	7	0
ANN00650	2	4	10	0	0	0
ANN00651	0	0	0	0	2	0
ANN00652	0	0	1	3	0	0
ANN00653	0	3	0	2	6	0
ANN00654	5	28	4	9	1	2
ANN00655	2399	3851	2873	2743	2936	2479
ANN00656	17	37	23	10	15	14
ANN00657	0	13	6	0	3	0
ANN00658	70	96	113	231	265	190	ANN00660
ANN00659	3	4	3	5	4	6
ANN00661	0	3	0	0	0	3
ANN00662	4	15	13	12	21	34
ANN00663	0	0	0	0	0	0
ANN00664	0	0	0	0	0	0
ANN00665	2	4	1	0	1	0
ANN00666	195	289	300	2	5	10
ANN00667	4	1	3	0	2	0
ANN00668	5	2	6	2	1	0
ANN00669	0	0	4	0	0	0
ANN00670	2	6	7	5	3	5
ANN00671	0	0	3	0	0	1
ANN00672	3	4	2	0	0	2
ANN00673	16	23	26	21	12	11
ANN00674	0	4	7	0	0	0
ANN00675	0	1	2	3	3	12
ANN00676	0	5	6	2	0	0
ANN00677	1	8	6	9	43	52
ANN00678	0	0	0	0	0	0
ANN00679	0	0	0	0	0	0
ANN00680	4	7	21	24	6	6
ANN00681	0	0	0	0	0	0
ANN00682	0	3	7	5	0	0
ANN00683	0	11	0	19	9	12
ANN00684	3	2	0	0	0	0
ANN00685	8	11	18	36	25	30
ANN00686	2	2	8	2	3	0
ANN00687	0	2	0	4	1	2
ANN00688	0	0	0	0	0	0
ANN00689	0	0	0	0	0	0
ANN00690	0	3	0	0	0	4
ANN00691	10	0	4	0	0	3
ANN00692	3	7	0	7	5	5
ANN00693	15	14	13	6	3	13
ANN00694	0	0	0	0	3	0
ANN00695	0	4	0	0	0	0
ANN00696	2	0	0	0	0	0
ANN00697	0	0	0	7	4	7
ANN00698	0	3	0	5	0	6
ANN00699	0	0	10	8	12	0
ANN00700	29	40	31	2	5	4
ANN00701	30	83	45	2	6	2
ANN00702	2	0	2	0	1	6
ANN00703	0	2	0	13	2	5
ANN00704	3	3	0	2	6	2
ANN00705	4	0	0	0	0	0
ANN00706	0	0	3	17	3	13
ANN00707	8	19	9	0	4	8
ANN00708	0	0	0	0	0	3
ANN00709	18	29	12	31	19	39
ANN00710	0	0	0	0	0	0
ANN00711	0	0	0	0	0	0
ANN00712	22	12	6	2	1	0
ANN00713	0	0	1	0	2	6
ANN00714	0	5	3	0	2	1
ANN00715	0	0	0	0	0	0
ANN00716	0	0	5	4	10	5
ANN00717	0	0	0	0	0	0
ANN00718	42	59	58	38	23	22
ANN00719	6	3	4	9	4	5
ANN00720	2	4	5	6	2	5
ANN00721	0	2	0	0	0	0
ANN00722	7	0	8	0	0	0
ANN00723	0	5	0	4	5	2
ANN00724	0	0	0	15	13	10
ANN00725	0	0	0	0	0	0
ANN00726	13	9	9	8	5	1
ANN00727	2	0	1	1	0	0
ANN00728	0	0	0	0	0	0
ANN00729	0	0	0	0	0	0
ANN00730	681	706	1068	20	1	20
ANN00731	16	11	12	7	0	0
ANN00732	13	22	28	25	46	46
ANN00733	0	4	0	0	0	0
ANN00734	0	0	5	3	0	0
ANN00735	10	0	0	6	0	0
ANN00736	4	0	0	0	0	0
ANN00737	6	5	7	6	0	4
ANN00738	2	1	1	0	0	1
ANN00739	3	5	0	0	3	3
ANN00740	6	5	0	2	3	2
ANN00741	0	4	4	3	8	1
ANN00742	3	1	1	8	5	24
ANN00743	7	3	3	0	0	4
ANN00744	0	0	2	0	0	0
ANN00745	24	26	16	3	5	5
ANN00746	0	0	3	0	3	3
ANN00747	0	0	0	0	0	0
ANN00748	21	18	7	4	8	0
ANN00749	0	0	1	0	0	2
ANN00750	20	22	3	11	0	4
ANN00751	0	6	3	2	0	0
ANN00752	0	0	0	0	0	0
ANN00753	0	1	0	12	3	0
ANN00754	3	8	3	4	5	11
ANN00755	36	41	44	29	30	40
ANN00756	0	0	0	0	0	3
ANN00757	5	6	14	3	2	3
ANN00758	15	31	23	8	20	8
ANN00759	36	24	26	8	0	9
ANN00760	0	35	13	27	20	21
ANN00761	0	6	0	0	21	0
ANN00762	0	7	0	14	8	15
ANN00763	13	17	0	24	13	33
ANN00764	2	8	0	6	3	5
ANN00765	8	17	12	44	39	44
ANN00766	18	1	4	8	3	12
ANN00767	3	10	13	9	1	5
ANN00768	31	33	22	29	20	16
ANN00769	2	0	2	0	3	0
ANN00770	17	28	21	10	10	8
ANN00771	123	132	129	71	77	90
ANN00772	21	70	65	35	37	53
ANN00773	0	0	0	0	0	0
ANN00774	32	68	48	99	81	86	ANN00775
ANN00776	18	37	12	39	39	21
ANN00777	5	5	4	8	0	8
ANN00778	6	6	7	13	8	14
ANN00779	11	23	15	19	26	23
ANN00780	7	21	19	6	35	47
ANN00781	4	27	18	28	19	21	ANN00782
ANN00783	219	340	263	138	173	206
ANN00784	42	65	60	101	69	45
ANN00785	0	28	0	0	18	8
ANN00786	2	2	2	2	4	2
ANN00787	0	4	1	1	0	0
ANN00788	4	7	0	0	7	16
ANN00789	0	0	0	0	0	0
ANN00790	321	688	406	290	392	393
ANN00791	4	15	5	10	7	9
ANN00792	0	0	0	4	1	0
ANN00793	73	50	32	60	63	24
ANN00794	0	7	0	0	0	0
ANN00795	142	392	196	74	153	109
ANN00796	1595	1954	1850	1210	1596	1465
ANN00797	1242	1348	1248	1128	1089	1227
ANN00798	256	358	271	177	296	187
ANN00799	191	293	155	142	156	103
ANN00800	0	5	0	23	31	15
ANN00801	0	0	4	3	16	9
ANN00802	6	35	20	13	46	26
ANN00803	0	4	1	2	4	8
ANN00804	2	2	1	0	5	3
ANN00805	0	0	0	0	7	8
ANN00806	0	0	0	7	0	4
ANN00807	0	0	0	0	0	0
ANN00808	0	0	0	0	11	3
ANN00809	0	0	0	0	0	1
ANN00810	0	0	0	0	0	0
ANN00811	0	0	1	0	0	0
ANN00812	777	650	729	904	1436	1271
ANN00813	5	4	2	10	6	10
ANN00814	0	6	0	3	1	0
ANN00815	9	5	4	1	0	1
ANN00816	37	88	46	14	12	14
ANN00817	27	25	32	13	7	18
ANN00818	183	182	103	203	190	152
ANN00819	2	4	2	5	2	4
ANN00820	0	0	0	1	0	0
ANN00821	0	0	2	19	14	43
ANN00822	0	4	0	0	4	0
ANN00823	2	2	1	6	2	2
ANN00824	4152	6094	5129	3573	4793	6040
ANN00825	23	77	78	77	62	71
ANN00826	5	27	12	15	13	30
ANN00827	0	26	7	10	0	18
ANN00828	17	34	52	43	55	62
ANN00829	0	6	0	0	9	0
ANN00830	88397	89622	78307	88915	89113	70516
ANN00831	8	11	3	33	38	20
ANN00832	172	339	294	308	280	316
ANN00833	0	0	0	0	0	0
ANN00834	3	2	5	4	3	3
ANN00835	17	12	9	20	25	12
ANN00836	0	2	2	0	0	0
ANN00837	0	0	0	0	0	0
ANN00838	7	8	3	4	3	1
ANN00839	8	11	2	11	3	2
ANN00840	0	0	1	2	0	0
ANN00841	3	3	2	6	2	7
ANN00842	0	0	2	2	4	1
ANN00843	0	0	0	0	0	0
ANN00844	2	0	0	0	0	1
ANN00845	23	18	28	24	4	20
ANN00846	8	4	7	412	287	460
ANN00847	8	8	7	0	5	0
ANN00848	0	0	0	2	0	0
ANN00849	49	50	28	77	57	63
ANN00850	12	13	10	7	7	6
ANN00851	9	6	6	12	8	5
ANN00852	2	1	1	2	4	1
ANN00853	0	0	1	0	0	2
ANN00854	2	0	0	3	2	4
ANN00855	1	2	1	2	1	1
ANN00856	3	4	0	0	9	0
ANN00857	33	63	42	32	33	24
ANN00858	1044	1172	1178	1568	1595	1795
ANN00859	4	8	3	6	4	2
ANN00860	10	12	6	22	20	17
ANN00861	3	1	2	6	4	3
ANN00862	0	0	0	0	0	0
ANN00863	3	8	10	0	0	1
ANN00864	1	2	2	15	7	5
ANN00865	81	107	129	99	31	37
ANN00866	27	20	17	13	7	10
ANN00867	35	15	33	18	6	11
ANN00868	257	349	352	410	463	487
ANN00869	0	2	3	14	3	6
ANN00870	3	7	14	12	10	5
ANN00871	534	493	612	866	583	708
ANN00872	424	423	346	370	359	461
ANN00873	0	0	4	0	3	0
ANN00874	412	616	265	342	383	266
ANN00875	970	1246	951	700	659	574
ANN00876	1301	1389	1319	1096	1141	1012	ANN00877
ANN00878	4	4	4	4	10	9
ANN00879	5	2	3	7	6	7
ANN00880	0	8	6	13	8	26
ANN00881	106	150	131	87	76	93
ANN00882	7428	6998	7166	6531	4767	4452
ANN00883	188	277	263	155	150	185
ANN00884	7	12	10	17	20	28
ANN00885	5202	4281	4332	2900	2690	2827
ANN00886	804	847	801	378	300	410
ANN00887	0	6	3	12	9	3
ANN00888	32	35	22	45	33	10
ANN00889	467	594	456	497	557	560	ANN00891
ANN00890	1	0	1	9	12	9
ANN00892	0	0	0	0	0	0
ANN00893	284	397	372	330	405	323
ANN00894	312	520	494	373	478	557
ANN00895	1	3	5	0	1	1
ANN00896	6	3	9	9	16	15
ANN00897	215	363	212	201	183	203
ANN00898	1921	3146	2567	1841	1649	1651	ANN00901	ANN00902
ANN00899	3	2	5	23	10	7
ANN00900	5	19	4	72	69	51
ANN00903	805	1465	1336	713	609	548
ANN00904	615	973	748	639	757	671
ANN00905	618	874	731	542	466	499
ANN00906	501	697	487	705	668	875
ANN00907	0	10	0	26	0	6
ANN00908	3	6	2	7	5	8
ANN00909	0	3	0	3	0	3
ANN00910	758	827	701	729	649	630
ANN00911	1154	1785	1665	1229	1071	1235
ANN00912	1700	2321	2141	1650	1073	1834
ANN00913	21	27	23	23	24	9
ANN00914	62	113	96	86	60	89
ANN00915	938	1390	1187	1080	1737	1450
ANN00916	41	105	95	143	200	195
ANN00917	0	0	0	0	5	6
ANN00918	0	0	0	0	0	2
ANN00919	0	0	0	0	14	9
ANN00920	0	0	0	0	0	0
ANN00921	45	100	63	52	70	38
ANN00922	3497	4127	3452	2964	2942	2690	ANN00923
ANN00924	3	6	2	0	0	2
ANN00925	0	0	0	0	0	0
ANN00926	12	35	34	17	57	20
ANN00927	0	12	0	7	32	0
ANN00928	647	1117	1300	880	1047	938
ANN00929	0	7	2	5	7	2
ANN00930	2	6	1	4	1	3
ANN00931	6	12	11	2	6	6
ANN00932	52	94	88	240	291	289
ANN00933	1	9	6	1	1	2
ANN00934	7	8	15	8	3	8
ANN00935	482	682	475	445	395	370
ANN00936	6	3	5	0	0	0
ANN00937	51	59	71	53	26	49
ANN00938	5792	7343	6235	4966	4425	3885	ANN00939	ANN00940	ANN00945	ANN00946	ANN00947	ANN00949
ANN00941	0	0	3	0	0	1
ANN00942	0	1	2	8	2	8
ANN00943	66	80	84	34	70	84
ANN00944	1	2	3	8	4	6
ANN00948	1286	1946	1591	2118	3640	3753
ANN00950	11	27	7	70	107	133	ANN00951	ANN00952
ANN00953	4	4	2	5	1	3
ANN00954	2	2	0	3	61	4
ANN00955	0	0	0	0	0	0
ANN00956	0	0	0	1	0	0
ANN00957	5	2	1	5	7	5
ANN00958	2	3	1	1	3	12
ANN00959	3	4	11	7	17	27
ANN00960	1	5	2	2	3	3
ANN00961	0	0	0	0	0	0
ANN00962	0	0	0	1	0	5
ANN00963	4759	6657	5079	5068	3459	2627
ANN00964	26	61	31	27	22	25
ANN00965	4	3	5	3	2	3
ANN00966	17	31	23	89	34	64
ANN00967	1	3	0	8	0	5
ANN00968	0	0	3	4	4	0
ANN00969	0	0	0	0	9	0
ANN00970	0	0	0	0	0	2
ANN00971	5	8	8	2	3	5
ANN00972	3	6	1	3	1	3
ANN00973	0	0	0	0	0	0
ANN00974	14	17	14	0	0	5
ANN00975	16	25	13	44	100	122
ANN00976	5	5	4	2	4	4
ANN00977	4	18	7	3	20	36
ANN00978	23	12	15	8	5	4
ANN00979	5	5	0	3	0	0
ANN00980	0	0	0	0	0	0
ANN00981	1	1	0	0	2	0
ANN00982	3	0	0	0	0	0
ANN00983	0	0	3	4	0	4
ANN00984	0	0	0	0	0	0
ANN00985	1	0	0	1	0	1
ANN00986	28	41	28	20	16	7
ANN00987	12	30	26	14	18	32
ANN00988	3	6	3	0	3	2
ANN00989	0	0	0	0	0	0
ANN00990	2	4	6	20	4	16
ANN00991	4	2	0	86	69	112
ANN00992	0	0	0	0	0	0
ANN00993	1918	3428	3148	3281	3989	4774
ANN00994	2	3	0	0	1	3
ANN00995	6150	9114	7448	7429	8980	9064	ANN00996
ANN00997	74	91	73	35	88	37
ANN00998	4	6	3	3	6	5
ANN00999	0	0	0	5	4	5
ANN01000	0	14	8	75	50	46
ANN01001	466	702	558	1162	1124	1270
ANN01002	6	4	5	3	0	7
ANN01003	0	0	6	0	0	0
ANN01004	765	967	802	742	781	993
ANN01005	61	96	87	73	34	54
ANN01006	0	0	0	0	0	0
ANN01007	0	0	1	2	2	2
ANN01008	19	30	21	10	29	19
ANN01009	7	16	9	4	3	7
ANN01010	2	11	4	0	8	0
ANN01011	20	52	21	10	41	7
ANN01012	2	34	6	0	11	0
ANN01013	21	21	20	23	12	28
ANN01014	4	24	4	0	25	6
ANN01015	2	2	0	2	0	2
ANN01016	0	0	0	0	0	0
ANN01017	1010	1195	939	1022	771	1008
ANN01018	87	100	85	55	31	47
ANN01019	4	10	15	10	5	11
ANN01020	11	14	40	12	6	13
ANN01021	21	38	16	6	0	13
ANN01022	14	22	21	4	0	0
ANN01023	167	221	148	68	90	78
ANN01024	0	0	0	0	6	0
ANN01025	0	0	3	0	0	3
ANN01026	0	0	0	0	0	0
ANN01027	0	3	0	0	0	0
ANN01028	2	4	4	0	1	1
ANN01029	3	7	8	2	4	0
ANN01030	1	0	2	1	0	0
ANN01031	0	0	0	0	0	0
ANN01032	0	0	0	0	0	0
ANN01033	0	0	0	0	0	0
ANN01034	7	3	2	1	2	1
ANN01035	0	8	0	5	4	0
ANN01036	0	0	0	0	0	0
ANN01037	0	0	2	87	91	119
ANN01038	0	2	0	2	0	0
ANN01039	0	0	3	0	2	0
ANN01040	1	3	2	1	0	0
ANN01041	3	6	6	7	10	8
ANN01042	0	6	1	1	1	1
ANN01043	1	0	2	4	1	0
ANN01044	131	167	103	80	18	42
ANN01045	72326	83363	71224	57183	54035	53941	ANN01046
ANN01047	0	0	0	0	0	0
ANN01048	204	251	150	101	157	96	ANN01049
ANN01050	236	366	188	222	169	190
ANN01051	266	115	146	169	133	169
ANN01052	67	60	73	60	50	56
ANN01053	35	45	39	43	37	30
ANN01054	66	111	82	120	140	90
ANN01055	576	494	533	439	303	344
ANN01056	0	8	0	0	36	0
ANN01057	1	6	4	2	12	4
ANN01058	0	9	5	15	0	23
ANN01059	0	0	0	0	0	0
ANN01060	0	0	0	0	9	9
ANN01061	1	0	2	6	1	3
ANN01062	0	0	0	0	0	0
ANN01063	0	8	19	7	6	11
ANN01064	0	0	0	0	0	0
ANN01065	486	610	576	547	652	660
ANN01066	0	6	5	0	9	2
ANN01067	2	21	3	0	13	3
ANN01068	0	4	0	0	13	0
ANN01069	1	5	4	3	0	0
ANN01070	2	3	6	4	0	2
ANN01071	5289	9027	7652	4093	4080	5335
ANN01072	16395	23037	17420	13855	14691	13259
ANN01073	2	3	7	19	10	18
ANN01074	3	0	0	2	35	5
ANN01075	46	40	41	18	0	26
ANN01076	1	0	0	0	0	0
ANN01077	652	962	761	751	807	941	ANN01078
ANN01079	1637	1660	1567	1588	1348	1263
ANN01080	12	18	13	6	17	12
ANN01081	16	18	14	9	15	20
ANN01082	303	561	401	349	420	285
ANN01083	2433	2894	2654	2449	2670	2168
ANN01084	2	5	3	34	20	27
ANN01085	1	3	2	7	2	3
ANN01086	0	0	0	0	0	6
ANN01087	834	927	862	830	760	923
ANN01088	32	98	64	52	78	56
ANN01089	509	731	421	546	536	576
ANN01090	20441	19560	18598	21248	21429	21390
ANN01091	2776	3406	4689	1630	631	2136
ANN01092	2635	2819	1914	2554	2676	2632	ANN01093
ANN01094	0	0	0	0	0	7
ANN01095	623	801	553	520	596	550
ANN01096	0	8	18	11	12	7
ANN01097	280	332	222	280	229	206
ANN01098	3	9	1	8	4	3
ANN01099	1550	3392	2644	1663	2019	1414	ANN01100	ANN01101	ANN01102
ANN01103	15	20	9	9	11	9
ANN01104	332	617	431	480	483	394	ANN01106
ANN01105	3	5	2	3	0	0
ANN01107	12	21	14	24	22	15
ANN01108	768	1200	825	956	1027	935	ANN01109	ANN01111
ANN01110	22	60	57	64	154	17
ANN01112	3645	3714	3112	3385	3079	2457
ANN01113	713	968	801	810	799	818
ANN01114	0	9	7	7	10	0
ANN01115	12	12	19	10	8	14
ANN01116	1	1	1	2	1	1
ANN01117	0	0	0	0	0	4
ANN01118	0	4	7	0	5	6
ANN01119	455	773	540	784	739	583
ANN01120	58359	67666	58406	58838	61357	51048	ANN01132
ANN01121	40183	43372	38116	41965	40000	36036	ANN01133
ANN01122	74	133	77	103	141	113
ANN01123	286	410	391	326	338	309
ANN01124	2	4	9	15	12	11
ANN01125	0	1	2	2	1	1
ANN01126	1045	1196	1127	1267	1317	1121
ANN01127	32	15	21	28	15	42
ANN01128	14	32	25	16	12	14
ANN01129	25	59	30	21	39	25
ANN01130	0	13	2	4	1	0
ANN01131	544	680	587	245	223	181
ANN01134	90	76	77	52	79	40
ANN01135	1605	1782	1493	996	1122	1163
ANN01136	17	7	9	30	36	16
ANN01137	30	80	44	50	63	57
ANN01138	120	101	134	11	2	12
ANN01139	897	928	910	767	686	677
ANN01140	1057	1811	893	777	911	636
ANN01141	69	35	21	46	38	37
ANN01142	495	448	513	459	375	384
ANN01143	0	2	0	0	0	0
ANN01144	0	0	0	0	0	0
ANN01145	0	0	0	0	0	0
ANN01146	0	0	0	0	1	0
ANN01147	0	2	3	0	0	0
ANN01148	1443	3296	2975	2154	2371	2238
ANN01149	0	4	0	4	0	0
ANN01150	9	0	0	7	0	9
ANN01151	425	544	433	728	864	792
ANN01152	2	7	6	6	0	5
ANN01153	4388	5336	5222	4363	3737	5175	ANN01155
ANN01154	0	0	0	0	6	0
ANN01156	0	0	0	0	0	0
ANN01157	0	10	10	0	5	5
ANN01158	52	64	81	123	178	166
ANN01159	93923	108901	106847	174241	137859	168086	ANN01160	ANN01161	ANN01165
ANN01162	4	21	10	0	0	0
ANN01163	1407	1509	753	860	1082	614
ANN01164	354	619	418	266	245	220
ANN01166	243	247	177	202	134	195
ANN01167	162	172	172	22	34	19
ANN01168	0	0	0	0	0	0
ANN01169	9	7	0	4	5	7
ANN01170	0	0	0	0	0	4
ANN01171	1	2	0	3	7	7
ANN01172	0	0	0	0	1	0
ANN01173	0	0	0	0	3	0
ANN01174	514	577	428	975	1156	1364
ANN01175	3	5	0	0	0	3
ANN01176	0	17	0	0	0	0
ANN01177	3	0	0	0	0	0
ANN01178	0	0	0	3	0	0
ANN01179	0	0	0	0	0	0
ANN01180	2773	3264	2869	1658	1150	1513
ANN01181	88	77	77	13	10	12	ANN01183
ANN01182	26	35	28	43	10	169
ANN01184	50	69	40	38	41	23
ANN01185	9	7	9	17	0	7
ANN01186	136	164	145	352	189	300
ANN01187	4891	4921	4065	3687	2267	2690	ANN01190
ANN01188	173	259	196	176	105	235
ANN01189	10	14	17	5	6	2
ANN01191	9901	12420	9687	11146	9967	9264
ANN01192	293	432	385	214	149	143
ANN01193	14	30	10	8	13	7
ANN01194	10	11	0	14	15	5
ANN01195	4638	5937	5094	7902	8748	8328
ANN01196	1562	1712	1718	4583	3693	4280	ANN01198
ANN01197	425	592	382	573	311	343
ANN01199	4	7	0	8	6	0
ANN01200	0	0	4	0	0	0
ANN01201	3754	3731	3319	2900	2582	2900	ANN01202
ANN01203	3023	2993	2851	1982	1655	1608	ANN01205
ANN01204	2	4	7	0	0	12
ANN01206	1964	2586	2083	1891	1921	1983
ANN01207	8589	17428	8973	21723	69740	45996	ANN01209	ANN01211	ANN01213
ANN01208	19148	31906	17752	44501	122568	96581	ANN01210	ANN01212	ANN01214
ANN01215	24	53	33	68	77	58
ANN01216	106	96	70	116	106	79
ANN01217	136	146	99	158	230	128
ANN01218	625	794	678	657	635	557
ANN01219	3871	5205	4505	3496	2721	3336	ANN01220
ANN01221	119	197	148	92	73	92
ANN01222	779	988	809	670	648	507	ANN01223
ANN01224	0	29	23	12	46	10
ANN01225	10	17	8	9	7	18
ANN01226	2	9	8	20	13	8
ANN01227	2	3	3	5	4	2
ANN01228	4356	5710	4913	6867	5400	6239	ANN01229
ANN01230	0	24	0	12	9	9
ANN01231	10	63	5	21	5	11
ANN01232	415	508	464	484	375	435
ANN01233	53	56	47	47	74	57
ANN01234	6	0	7	0	0	0
ANN01235	1	1	2	1	9	0
ANN01236	19	19	18	154	151	220
ANN01237	12042	14409	11861	12140	12970	10853
ANN01238	120	14	12	10	6	10
ANN01239	0	0	0	0	0	0
ANN01240	235630	242472	207460	198925	181929	182785
ANN01241	157890	152408	141629	139204	115690	133061	ANN01242
ANN01243	3	7	11	14	6	7
ANN01244	0	0	0	0	0	0
ANN01245	10	80	23	27	34	87
ANN01246	9	7	4	22	7	8
ANN01247	1	1	1	2	3	3
ANN01248	268	963	328	363	817	272
ANN01249	9773	22837	18318	15744	10137	16270	ANN01250	ANN01251	ANN01252
ANN01253	1050	1126	876	747	730	1034
ANN01254	566	862	662	611	504	658
ANN01255	3	2	0	0	0	4
ANN01256	6	9	9	2	3	0
ANN01257	474	644	535	440	411	606
ANN01258	2001	2282	2369	1694	1626	2031	ANN01259	ANN01260
ANN01261	1769	1694	1929	1919	1083	1383
ANN01262	0	13	8	9	0	4
ANN01263	0	2	0	24	11	18
ANN01264	0	0	0	0	7	0
ANN01265	5	9	5	5	7	4
ANN01266	2561	4911	3135	2720	4081	5094
ANN01267	21651	30358	18152	24417	29919	22461
ANN01268	40	46	65	98	62	108
ANN01269	0	0	0	0	0	0
ANN01270	0	0	0	0	0	0
ANN01271	19	51	22	18	45	62
ANN01272	2115	2681	2336	1607	1552	1944
ANN01273	0	0	3	7	2	20
ANN01274	7	1	7	39	32	23
ANN01275	502	919	884	717	555	758	ANN01276
ANN01277	3298	3958	3726	3386	3412	2923
ANN01278	3875	3299	3651	6096	3480	6206	ANN01279
ANN01280	38	20	19	15	91	4
ANN01281	6915	7202	5561	6300	6577	5116
ANN01282	471	682	413	353	369	322
ANN01283	8800	9536	8719	5572	4912	4967
ANN01284	18524	28828	25603	15881	18561	15393
ANN01285	5076	3782	4317	3460	1961	3165
ANN01286	20	22	23	5	3	9
ANN01287	929	1224	1208	898	909	1134
ANN01288	1753	2003	1873	1779	1363	1522
ANN01289	6	9	4	11	3	14
ANN01290	14289	17297	15113	16459	14667	12979
ANN01291	0	11	0	11	0	0
ANN01292	246	290	242	236	125	597
ANN01293	0	5	5	10	0	0
ANN01294	298	270	292	295	247	271
ANN01295	7461	7860	7901	5921	5471	7458	ANN01304
ANN01296	0	0	2	0	2	3
ANN01297	161	210	136	409	388	390	ANN01299
ANN01298	11	38	26	29	14	21
ANN01300	491	595	555	355	412	325	ANN01301
ANN01302	1	30	8	11	12	9
ANN01303	1092	944	1148	850	721	729
ANN01305	1433	1699	1414	1270	1116	1015	ANN01307
ANN01306	2	8	8	16	21	28
ANN01308	1554	2481	2104	1439	1307	1422
ANN01309	827	1224	982	773	699	946
ANN01310	255	244	207	192	111	134
ANN01311	441	553	512	137	242	298
ANN01312	333	394	304	122	105	156
ANN01313	547	268	385	586	335	384
ANN01314	54514	54151	51189	40745	36190	41063
ANN01315	5	13	9	2	5	3
ANN01316	2	3	15	3	0	3
ANN01317	3525	3709	3359	3335	3160	2291
ANN01318	3573	3431	3787	1699	1749	2084	ANN01319	ANN01320
ANN01321	5210	6413	5963	3928	3803	4660
ANN01322	19	15	41	550	458	700
ANN01323	0	0	0	1	0	6
ANN01324	10	23	7	13	31	48
ANN01325	0	0	0	0	2	0
ANN01326	1	2	1	2	2	0
ANN01327	2	2	4	2	2	4
ANN01328	1432	2009	1735	1273	1161	1180
ANN01329	11	17	11	7	11	9
ANN01330	147	161	155	74	77	56
ANN01331	0	0	0	0	0	0
ANN01332	0	0	0	0	0	0
ANN01333	271	328	275	270	237	215
ANN01334	2	4	3	4	3	3
ANN01335	4	10	3	3	0	1
ANN01336	0	1	3	0	0	0
ANN01337	0	0	0	0	0	0
ANN01338	1	12	12	7	5	8
ANN01339	6	5	2	1	7	2
ANN01340	1428	2585	1908	1319	1795	1563	ANN01341	ANN01342	ANN01343	ANN01344
ANN01345	3264	3347	3045	2703	2272	2434
ANN01346	1259	1856	1521	1198	1537	1459	ANN01347	ANN01348
ANN01349	6431	7698	7523	5947	5825	6044	ANN01350
ANN01351	655	802	629	569	485	514
ANN01352	496	536	460	293	371	334
ANN01353	1375	1367	1379	912	688	728
ANN01354	1966	2117	1836	1691	1574	1418
ANN01355	0	3	2	9	29	16
ANN01356	0	7	0	0	0	4
ANN01357	4	4	3	0	1	0
ANN01358	3	0	0	0	0	5
ANN01359	19440	22740	19738	16653	16640	16772	ANN01368	ANN01369	ANN01370
ANN01360	3	6	2	0	0	0
ANN01361	1	1	4	5	2	1
ANN01362	40	51	23	33	25	27
ANN01363	292	357	282	301	362	320	ANN01364
ANN01365	178	157	135	176	210	223
ANN01366	0	2	13	5	4	3
ANN01367	3	12	4	6	3	2
ANN01371	564	587	551	289	314	307
ANN01372	33	45	55	31	34	34
ANN01373	10	0	4	0	4	3
ANN01374	139	192	157	93	99	197
ANN01375	21	37	25	41	39	48
ANN01376	38	70	68	61	57	73
ANN01377	1600	1875	1555	1108	1124	1211
ANN01378	12803	16282	15541	8067	9004	9086
ANN01379	0	0	0	7	6	0
ANN01380	384	477	463	150	301	290
ANN01381	0	10	5	0	33	0
ANN01382	2	7	3	3	2	3
ANN01383	14	66	19	12	26	35
ANN01384	2591	2941	2761	1574	1322	1425
ANN01385	7	3	12	9	13	19
ANN01386	0	0	0	0	0	0
ANN01387	24	29	48	6	7	8
ANN01388	0	15	0	0	0	0
ANN01389	49	159	67	81	65	99
ANN01390	70	159	78	70	95	82
ANN01391	4	2	4	2	2	4
ANN01392	0	0	0	0	0	0
ANN01393	4	4	7	8	7	4
ANN01394	1550	2372	2121	2236	2427	2780
ANN01395	12	95	24	70	80	57
ANN01396	5	5	13	23	8	26
ANN01397	140	151	118	241	244	218
ANN01398	43	74	20	40	26	52
ANN01399	943	1250	941	1010	938	761
ANN01400	17	25	24	34	31	14
ANN01401	0	3	0	0	0	0
ANN01402	0	0	0	0	0	0
ANN01403	46	75	57	20	6	18
ANN01404	50	85	54	15	5	16
ANN01405	45	72	51	19	8	16
ANN01406	9186	9910	10951	10358	7035	7005	ANN01407	ANN01408
ANN01409	215	401	244	326	253	285
ANN01410	0	5	4	13	10	10
ANN01411	4036	4520	4280	3924	3030	3568
ANN01412	12	26	16	49	43	39
ANN01413	23	19	22	17	2	4
ANN01414	69	118	73	134	69	45
ANN01415	2	1	2	0	0	0
ANN01416	9	11	12	459	615	446
ANN01417	444	617	535	585	511	669
ANN01418	15993	18709	15661	14129	15340	17593
ANN01419	476	696	537	1447	1000	1564
ANN01420	225	253	234	201	239	177
ANN01421	2	2	3	2	2	0
ANN01422	205	212	112	277	199	210
ANN01423	179	171	193	278	216	336
ANN01424	21	40	22	14	15	22
ANN01425	3093	4538	4237	1403	2205	1905
ANN01426	108	547	166	135	353	173
ANN01427	304	364	309	121	179	139
ANN01428	1320	1321	1169	482	805	714
ANN01429	0	25	16	15	21	6
ANN01430	0	0	0	0	57	6
ANN01431	5	0	12	4	0	0
ANN01432	8	23	26	11	20	19
ANN01433	7820	8157	7427	6853	6588	6433
ANN01434	0	0	0	0	0	0
ANN01435	0	0	0	0	0	0
ANN01436	0	9	0	0	6	0
ANN01437	0	0	0	0	0	0
ANN01438	0	0	0	0	0	0
ANN01439	0	0	0	0	0	0
ANN01440	70	114	75	90	71	67
ANN01441	0	0	0	0	0	0
ANN01442	599	884	804	621	501	712
ANN01443	699	707	651	567	484	639
ANN01444	680	723	644	510	441	520
ANN01445	184	462	247	171	137	155
ANN01446	168	259	200	422	516	558
ANN01447	556	742	787	580	493	664
ANN01448	660	733	596	699	1421	1073
ANN01449	12935	14700	13222	10380	11196	13660
ANN01450	604	781	580	572	586	641
ANN01451	9	15	11	5	2	5
ANN01452	4665	6989	4823	3186	3079	2847	ANN01454
ANN01453	1356	1145	1202	1152	875	1665
ANN01455	15531	18488	17123	16048	16309	18956
ANN01456	1125	1663	1390	1240	1186	1021
ANN01457	154	263	177	144	187	189
ANN01458	33812	39176	34245	22864	22242	20730	ANN01459	ANN01460
ANN01461	105309	108834	90126	72866	67165	65222
ANN01462	3	8	6	0	1	14
ANN01463	4769	5644	4431	4232	3950	3676
ANN01464	61	93	54	118	62	92
ANN01465	18	12	10	17	38	45
ANN01466	1082	1292	1361	607	785	778
ANN01467	0	2	1	9	18	16
ANN01468	0	7	0	0	0	11
ANN01469	833	995	963	857	712	1063
ANN01470	699	1487	1223	1021	1198	1183	ANN01471
ANN01472	43	69	71	57	45	81	ANN01474
ANN01473	0	0	0	0	0	0
ANN01475	3	2	3	1	0	3
ANN01476	4	9	4	3	1	12
ANN01477	794	941	699	828	634	791
ANN01478	1310	1754	1546	1218	1250	1244
ANN01479	2	35	5	5	0	11
ANN01480	522	595	543	836	657	760	ANN01481
ANN01482	1496	1834	1606	1621	1490	1701
ANN01483	315	469	391	318	432	339
ANN01484	0	0	0	0	0	0
ANN01485	999	1171	845	1235	1051	924
ANN01486	43	180	95	54	109	81
ANN01487	860	966	733	971	954	724
ANN01488	319	417	325	298	288	285	ANN01489
ANN01490	440	583	514	469	463	452	ANN01491
ANN01492	404	549	416	407	314	466
ANN01493	2127	2088	2058	1684	905	914
ANN01494	59	109	23	204	51	59
ANN01495	14	24	14	13	11	9
ANN01496	25020	28152	26760	23055	17897	23861	ANN01497
ANN01498	0	7	0	1	10	13
ANN01499	5	11	17	7	7	10
ANN01500	3	7	3	0	1	1
ANN01501	23	34	29	53	48	48
ANN01502	187	261	233	143	103	98
ANN01503	6	5	6	9	10	0
ANN01504	7	14	5	0	0	0
ANN01505	34	58	61	2	4	3
ANN01506	1525	2255	1918	784	818	751	ANN01507
ANN01508	414	635	547	338	210	317
ANN01509	178	203	132	84	87	134
ANN01510	3692	3899	3976	2010	2030	2359
ANN01511	223	320	288	316	294	339
ANN01512	7	9	7	14	16	9
ANN01513	891	1182	1098	1657	1584	2040	ANN01514	ANN01515
ANN01516	12	19	9	9	19	18
ANN01517	4	6	6	0	3	5
ANN01518	335	526	496	581	423	707
ANN01519	103	224	123	105	124	105	ANN01520
ANN01521	592	658	616	328	301	908
ANN01522	128	143	69	167	157	301
ANN01523	507	808	545	858	553	934
ANN01524	0	0	0	0	0	0
ANN01525	0	0	0	0	0	0
ANN01526	0	0	0	0	0	0
ANN01527	26	37	43	11	21	7
ANN01528	118	134	132	411	285	227
ANN01529	10	6	5	38	20	11
ANN01530	0	0	1	0	0	0
ANN01531	4	12	14	248	88	108
ANN01532	26	67	56	134	102	115
ANN01533	13	41	9	23	5	27
ANN01534	687	807	676	540	490	539
ANN01535	682	1035	745	2039	1717	2957	ANN01538	ANN01541
ANN01536	6	5	1	5	1	7
ANN01537	0	0	0	0	0	0
ANN01539	1	1	2	2	3	3
ANN01540	2	6	2	6	0	3
ANN01542	26	46	30	87	47	91
ANN01543	13	17	10	0	20	56
ANN01544	2	0	0	2	0	3
ANN01545	176	142	165	430	527	357
ANN01546	119	182	111	454	374	457
ANN01547	4424	6637	2851	4888	4129	8298
ANN01548	78	120	115	115	109	171
ANN01549	0	0	0	0	0	0
ANN01550	0	0	0	0	0	0
ANN01551	578	699	598	544	687	483
ANN01552	7	7	0	0	0	0
ANN01553	54607	63343	56660	57688	60555	67960
ANN01554	1446	2099	1683	1138	1148	997	ANN01555
ANN01556	5	2	5	4	2	4
ANN01557	2531	3031	3071	2240	1973	1729
ANN01558	17	27	32	38	26	30
ANN01559	7	22	14	10	9	0
ANN01560	978	1114	900	660	573	667
ANN01561	4966	6640	6116	3042	2971	3947	ANN01562	ANN01563
ANN01564	494	758	530	382	344	329
ANN01565	475	463	620	1059	799	480	ANN01566	ANN01567	ANN01571
ANN01568	2	5	6	5	3	8
ANN01569	58	46	44	14	15	37
ANN01570	1	4	3	1	0	2
ANN01572	28	36	45	49	35	39
ANN01573	6	0	0	0	5	4
ANN01574	25	11	14	4	25	0
ANN01575	884	1387	953	671	584	747
ANN01576	2006	2622	2016	1269	1246	1203
ANN01577	268	867	282	126	282	285
ANN01578	2437	2966	2424	2356	2106	2146
ANN01579	93302	108923	103315	58800	66014	50842	ANN01580	ANN01581
ANN01582	3	11	8	1	0	3
ANN01583	55	74	84	77	33	83
ANN01584	113	84	122	94	61	106
ANN01585	23980	29633	24584	32890	29795	29275	ANN01586	ANN01587	ANN01588	ANN01590
ANN01589	3	4	1	2	1	2
ANN01591	334	405	262	273	243	390
ANN01592	68	319	128	90	152	124
ANN01593	134	244	178	127	103	188
ANN01594	8	20	12	28	19	21
ANN01595	0	0	0	0	0	0
ANN01596	0	0	0	0	0	0
ANN01597	28	35	36	8	11	5
ANN01598	0	0	0	0	0	0
ANN01599	0	0	0	0	0	0
ANN01600	11	13	16	29	16	21
ANN01601	0	0	0	0	0	0
ANN01602	2	0	0	0	0	2
ANN01603	2	0	0	0	0	2
ANN01604	5	2	0	5	0	0
ANN01605	7	8	16	9	9	6
ANN01606	2	3	3	2	1	0
ANN01607	0	4	2	1	0	2
ANN01608	22	13	11	0	8	0
ANN01609	0	0	0	0	0	0
ANN01610	0	21	0	0	9	0
ANN01611	56	52	52	71	61	70
ANN01612	0	6	8	1	0	0
ANN01613	3	6	3	4	0	6
ANN01614	4	3	2	3	0	5
ANN01615	0	0	6	1	15	0
ANN01616	22	33	33	18	25	36
ANN01617	0	8	0	0	0	0
ANN01618	7	15	7	3	0	4
ANN01619	1765	1786	1666	2321	1995	2813
ANN01620	747	956	868	625	521	489	ANN01622
ANN01621	177	195	160	74	90	126
ANN01623	14	20	19	6	5	7
ANN01624	0	0	0	0	0	0
ANN01625	16569	14895	15076	18095	10685	11890	ANN01626
ANN01627	40	21	30	5	9	12
ANN01628	138	272	263	214	198	220
ANN01629	5	0	1	0	0	2
ANN01630	0	0	4	0	0	0
ANN01631	334	429	375	348	311	440
ANN01632	11	23	15	6	37	11
ANN01633	14272	12604	12141	10606	10020	11629
ANN01634	2319	3790	3404	2277	2214	2714
ANN01635	28	44	19	0	16	0
ANN01636	171	356	136	236	251	205	ANN01637	ANN01638
ANN01639	763	1136	775	823	691	780	ANN01640
ANN01641	0	0	0	3	0	0
ANN01642	1271	1317	1174	1135	1004	948
ANN01643	0	0	0	5	10	0
ANN01644	0	0	0	0	0	0
ANN01645	4	8	5	6	4	1
ANN01646	36	26	32	20	11	28
ANN01647	85	122	111	5	13	24
ANN01648	1	2	1	2	3	2
ANN01649	2	0	1	2	2	2
ANN01650	418	572	542	152	234	250
ANN01651	2	0	0	12	17	5
ANN01652	8	0	10	0	5	4
ANN01653	0	7	0	13	19	0
ANN01654	0	0	8	24	18	13
ANN01655	0	0	0	0	0	0
ANN01656	10	50	36	57	114	38
ANN01657	146	77	165	118	102	150
ANN01658	61	58	36	26	71	66
ANN01659	0	0	0	0	0	0
ANN01660	326	388	268	173	209	271
ANN01661	97	116	62	104	108	132
ANN01662	316	392	533	354	272	331	ANN01664
ANN01663	233	321	298	240	179	315
ANN01665	1348	1812	1753	836	799	814
ANN01666	22	28	36	14	6	12
ANN01667	1	12	8	0	1	1
ANN01668	8813	10279	8690	1827	1444	1822
ANN01669	0	3	0	0	0	0
ANN01670	0	0	0	0	0	0
ANN01671	371	457	324	328	246	271
ANN01672	814	1170	1090	761	513	780	ANN01673
ANN01674	2	1	3	4	1	1
ANN01675	1609	1620	1739	1068	1002	1146
ANN01676	580	1060	1070	493	551	385
ANN01677	1	0	0	1	1	0
ANN01678	0	0	2	0	0	0
ANN01679	1073	1251	1362	948	754	1161
ANN01680	4809	4953	4672	4560	3699	5062
ANN01681	343	443	377	270	293	481
ANN01682	904	902	885	739	790	785
ANN01683	69	90	80	35	60	64
ANN01684	0	0	0	0	0	0
ANN01685	0	1	1	0	0	1
ANN01686	0	0	0	0	0	0
ANN01687	0	0	0	0	8	0
ANN01688	730	898	735	605	540	489
ANN01689	1909	1948	1972	1513	1514	1687
ANN01690	553	839	651	534	747	590
ANN01691	5	19	16	6	1	11
ANN01692	1	1	2	1	2	3
ANN01693	0	0	0	0	12	0
ANN01694	2	2	2	0	2	0
ANN01695	7	5	20	3	0	0
ANN01696	78	128	93	97	81	66
ANN01697	0	23	17	43	24	0
ANN01698	23	56	38	71	31	0
ANN01699	21	12	16	21	38	0
ANN01700	10	7	11	16	26	15
ANN01701	0	24	3	0	98	39
ANN01702	6	7	6	0	3	14
ANN01703	782	1354	1053	1362	1881	1673	ANN01704
ANN01705	342	503	375	554	425	452
ANN01706	1523	1659	1518	1347	1065	1225
ANN01707	3345	3570	3359	2539	2241	2898
ANN01708	42	64	68	71	24	35
ANN01709	12	17	13	15	10	30
ANN01710	3042	5107	3917	2700	3156	2925	ANN01711	ANN01712
ANN01713	351	394	405	384	335	295
ANN01714	649	856	684	691	483	599
ANN01715	1195	1697	1368	1206	1439	1329
ANN01716	2946	3561	2984	2700	2556	3078	ANN01717	ANN01718
ANN01719	1142	1537	1302	1393	1297	961
ANN01720	4648	6111	5382	4856	4249	4933
ANN01721	8105	9519	7405	6651	5922	7667
ANN01722	0	0	1	0	2	0
ANN01723	9	0	9	0	0	0
ANN01724	19391	22534	17803	9043	9363	11272
ANN01725	0	4	0	0	0	0
ANN01726	3	3	3	3	2	6
ANN01727	19	19	3	6	4	0
ANN01728	4	1	1	1	1	2
ANN01729	751	1101	984	725	786	751
ANN01730	15	18	7	0	12	12
ANN01731	0	0	0	9	6	9
ANN01732	1	0	1	0	0	0
ANN01733	0	0	0	0	2	0
ANN01734	2480	2717	2393	5975	5786	5157
ANN01735	22	20	17	42	83	23
ANN01736	0	0	0	839	352	555
ANN01737	0	0	0	0	0	0
ANN01738	0	0	0	5	1	0
ANN01739	0	0	0	0	0	0
ANN01740	0	6	9	63	44	96
ANN01741	0	0	0	0	0	0
ANN01742	435	429	259	401	421	448
ANN01743	23	67	27	29	45	33
ANN01744	79	248	176	205	266	124
ANN01745	144	580	175	282	377	208
ANN01746	870	1135	936	512	347	538
ANN01747	2218	2401	2425	1115	716	1248
ANN01748	770	945	760	452	417	858
ANN01749	6001	7008	6825	5491	5402	4460
ANN01750	6	7	4	6	4	7
ANN01751	10	11	9	7	16	11
ANN01752	2	10	8	0	2	0
ANN01753	37	75	76	114	161	117
ANN01754	453	1048	147	155	294	331	ANN01755	ANN01756
ANN01757	32	71	42	9	5	3
ANN01758	0	23	0	5	46	16
ANN01759	188	297	227	140	158	134
ANN01760	1	1	1	2	1	3
ANN01761	0	15	0	0	216	8
ANN01762	0	0	0	0	0	0
ANN01763	0	0	0	0	1	0
ANN01764	0	0	0	0	0	6
ANN01765	0	1	2	0	0	0
ANN01766	12	19	14	27	13	26
ANN01767	8	6	13	10	8	15
ANN01768	271	458	505	491	754	589
ANN01769	379	673	469	382	400	463
ANN01770	1062	1424	1175	830	1032	991
ANN01771	2476	2753	2541	2101	1709	2263
ANN01772	0	6	0	0	2	0
ANN01773	565	1386	767	941	885	938
ANN01774	348	385	316	399	341	311
ANN01775	887	933	732	1030	730	389
ANN01776	0	0	0	0	0	0
ANN01777	1	6	5	2	1	4
ANN01778	31	56	49	11	20	29
ANN01779	621	811	792	598	516	823
ANN01780	33	95	68	61	21	96
ANN01781	20	26	30	49	51	39
ANN01782	17	27	15	12	27	14
ANN01783	0	7	2	10	5	4
ANN01784	5135	5175	6099	4527	5543	7735
ANN01785	92	114	104	76	63	48
ANN01786	0	0	0	0	0	1
ANN01787	1074	1247	1004	892	848	645	ANN01789
ANN01788	0	0	0	0	0	0
ANN01790	26	29	17	37	15	37
ANN01791	1	4	3	1	5	0
ANN01792	0	2	2	3	4	0
ANN01793	0	0	4	0	0	0
ANN01794	0	0	0	0	0	0
ANN01795	0	0	0	0	0	0
ANN01796	0	2	3	2	2	4
ANN01797	1	1	2	42	34	36
ANN01798	1595	1821	1575	1368	1328	1278
ANN01799	0	0	2	0	0	0
ANN01800	3	6	9	2	0	0
ANN01801	1	0	0	86	117	140
ANN01802	0	0	0	0	0	4
ANN01803	38	78	41	53	71	25
ANN01804	11	11	0	16	7	7
ANN01805	5272	6242	5372	5144	5172	4894	ANN01809
ANN01806	0	0	0	0	0	3
ANN01807	168	449	283	212	285	258
ANN01808	15	17	14	18	24	14
ANN01810	23	34	32	22	11	21
ANN01811	103	127	146	109	58	49
ANN01812	2191	3219	2809	2208	1812	2391	ANN01813
ANN01814	43	74	41	73	35	34
ANN01815	76	109	101	164	137	122
ANN01816	11	7	13	13	7	7
ANN01817	180	230	137	652	648	763
ANN01818	0	59	37	44	78	83
ANN01819	5	22	29	5	0	5
ANN01820	496	1054	830	1024	966	842	ANN01821	ANN01822	ANN01823
ANN01824	280	302	248	450	402	432	ANN01825
ANN01826	18	34	37	11	15	14
ANN01827	19	19	17	23	6	17
ANN01828	7	5	9	10	4	12
ANN01829	622	654	769	843	820	819
ANN01830	34	88	43	18	11	24
ANN01831	7354	10318	11960	15409	19621	18685
ANN01832	33524	37850	31276	15488	15104	14794
ANN01833	56167	63731	52229	33378	29879	31936
ANN01834	0	3	5	19	0	6
ANN01835	204	257	326	853	942	1178
ANN01836	214	231	150	278	182	231	ANN01837	ANN01838
ANN01839	132	253	110	47	74	62
ANN01840	2	4	0	2	0	0
ANN01841	1	5	15	8	3	17
ANN01842	260815	281141	241677	123405	108463	160580	ANN01843
ANN01844	5397	5172	4203	3042	2400	2402
ANN01845	6	22	3	3	2	0
ANN01846	904	1071	940	795	763	854
ANN01847	7	13	9	2	4	6
ANN01848	42	99	56	43	61	30
ANN01849	2	26	7	3	18	0
ANN01850	1411	1400	1566	624	399	668	ANN01851
ANN01852	816	1601	1065	205	313	171	ANN01853
ANN01854	223	338	247	52	70	35
ANN01855	58	85	42	18	27	10
ANN01856	5	9	4	9	8	8
ANN01857	1587	2272	1641	601	588	695
ANN01858	0	22	0	0	0	0
ANN01859	3746	5570	5232	701	1000	770
ANN01860	13641	12708	13502	32663	32135	36361
ANN01861	12	29	29	120	58	73
ANN01862	2	12	1	0	2	0
ANN01863	78	28	0	4	22	8
ANN01864	27258	21164	32330	158434	132410	212382	ANN01865
ANN01866	294088	268831	210970	370927	212203	265118	ANN01867	ANN01868
ANN01869	23870	26770	22431	31674	26950	30563	ANN01870	ANN01871
ANN01872	234594	242670	202211	219066	204078	198566	ANN01873	ANN01874	ANN01875
ANN01876	330	432	351	369	274	311
ANN01877	40	60	36	152	116	100
ANN01878	20261	25122	21591	20039	18422	19000	ANN01880	ANN01881
ANN01879	29485	36237	29802	28584	35764	35045
ANN01882	830	884	533	399	323	344
ANN01883	4	3	0	60	4	14
ANN01884	4	12	15	11	6	15
ANN01885	8	17	11	5	3	2
ANN01886	2	5	5	3	0	6
ANN01887	1230	1391	1216	1367	1178	1243
ANN01888	1075	1356	1113	1359	1167	1363
ANN01889	119	197	111	23	13	25
ANN01890	1	0	2	142	228	252
ANN01891	2	3	2	7	0	2
ANN01892	3	4	2	1	0	5
ANN01893	2	8	3	1	0	1
ANN01894	0	6	0	0	0	0
ANN01895	0	0	0	0	0	0
ANN01896	18	23	21	14	9	5
ANN01897	0	0	0	0	0	0
ANN01898	1277	1560	1231	590	685	604	ANN01899	ANN01900
ANN01901	1298	1636	1402	690	711	647
ANN01902	1213	1129	1038	1245	839	856
ANN01903	2	8	4	7	1	3
ANN01904	1004	1534	1658	786	663	748
ANN01905	5169	6315	5639	4303	3843	3783
ANN01906	0	0	0	0	0	0
ANN01907	3504	3727	3389	3242	3334	3330
ANN01908	1803	2203	1933	1835	1718	1628
ANN01909	2	1	2	0	0	0
ANN01910	0	0	0	0	0	0
ANN01911	0	0	0	0	0	0
ANN01912	0	0	0	0	4	0
ANN01913	0	0	0	0	0	0
ANN01914	0	0	0	0	0	0
ANN01915	5	0	4	119	132	222
ANN01916	2	0	3	9	4	10
ANN01917	7	6	5	28	42	21
ANN01918	0	0	0	0	0	0
ANN01919	0	0	0	0	0	0
ANN01920	20519	25066	22985	23330	20352	19795
ANN01921	300	374	265	264	272	322
ANN01922	1290	1778	1339	1286	993	1792
ANN01923	514	778	720	588	565	505	ANN01925
ANN01924	0	3	9	0	0	0
ANN01926	250	338	269	286	201	242
ANN01927	923	965	972	1250	992	971
ANN01928	12	16	6	2	18	2
ANN01929	5	7	2	18	9	26
ANN01930	5033	6031	5736	4669	4121	4384
ANN01931	0	5	3	0	16	0
ANN01932	0	5	3	0	8	0
ANN01933	7	19	12	10	11	9
ANN01934	7796	22223	16507	4866	9877	8240
ANN01935	21	27	17	17	16	10
ANN01936	1	17	11	10	6	17
ANN01937	14	22	10	14	14	17
ANN01938	383	499	266	280	464	398
ANN01939	0	8	15	0	0	7
ANN01940	27	15	14	30	44	29
ANN01941	4	10	11	61	84	114
ANN01942	15	8	31	16	35	13
ANN01943	3267	1101	1954	6102	1424	1886	ANN01944
ANN01945	8840	2411	5854	9236	2262	4539
ANN01946	206	267	236	144	164	155	ANN01947
ANN01948	3995	4621	4528	2341	1980	2144
ANN01949	5279	7233	6532	5229	5522	7276
ANN01950	45	128	71	42	119	54
ANN01951	2	6	7	2	0	0
ANN01952	8	10	12	4	2	8
ANN01953	3324	3481	3292	3287	3269	4896
ANN01954	673	670	519	669	612	558
ANN01955	740	757	764	787	803	847
ANN01956	1882	3211	2861	1998	2451	3090
ANN01957	23	27	20	18	20	13
ANN01958	0	1	1	3	9	8
ANN01959	2594	3099	2838	2764	2576	2643
ANN01960	47	166	119	22	147	80
ANN01961	0	0	0	0	0	0
ANN01962	0	0	8	8	12	2
ANN01963	0	0	0	0	0	0
ANN01964	0	1	2	0	0	2
ANN01965	10	20	15	0	0	4
ANN01966	2	1	1	0	0	0
ANN01967	9	10	10	2	1	1
ANN01968	19	50	7	3	29	19
ANN01969	18	27	14	19	16	14
ANN01970	3	0	0	0	3	4
ANN01971	4	0	0	5	6	4
ANN01972	0	3	2	3	0	7
ANN01973	0	10	7	11	11	14
ANN01974	262	288	318	225	197	283
ANN01975	206	368	423	279	261	205
ANN01976	205	441	320	361	390	242
ANN01977	13935	16253	15238	11609	11697	13731
ANN01978	3200	3460	2051	3659	4608	5202
ANN01979	811	879	888	654	537	675
ANN01980	2518	2609	2598	1827	1417	2063	ANN01981
ANN01982	910	1091	968	909	881	891
ANN01983	0	4	2	25	8	20
ANN01984	14	18	18	9	9	11
ANN01985	3603	3726	3058	3591	3247	3888
ANN01986	2610	4311	4086	2889	3011	2497
ANN01987	1262	1576	1126	2065	2674	3406
ANN01988	8310	11755	8473	12651	15218	14528
ANN01989	113	117	125	139	161	147
ANN01990	3	14	8	4	3	2
ANN01991	21	48	30	20	14	38
ANN01992	64	129	79	98	103	111
ANN01993	3	6	0	3	3	0
ANN01994	9965	10526	8550	9135	8437	8657	ANN01996
ANN01995	0	0	0	1	0	0
ANN01997	0	0	0	0	0	0
ANN01998	4	0	0	0	41	0
ANN01999	0	0	0	0	17	0
ANN02000	0	0	0	0	0	0
ANN02001	0	0	0	0	0	0
ANN02002	0	0	0	0	0	0
ANN02003	12409	8993	10869	12330	8080	9951	ANN02013	ANN02014
ANN02004	26	54	43	27	17	44
ANN02005	5	25	4	4	27	9
ANN02006	7	10	0	5	16	15
ANN02007	11549	10522	10653	9001	7611	8818	ANN02020
ANN02008	7	4	6	9	7	4
ANN02009	57	127	171	81	95	100
ANN02010	422	600	415	289	349	376
ANN02011	521	386	295	444	446	252
ANN02012	1533	1736	1368	1532	1231	1158
ANN02015	0	3	1	3	2	4
ANN02016	34	71	62	35	24	54
ANN02017	1	3	0	1	6	1
ANN02018	2	3	0	4	4	9
ANN02019	0	0	0	0	0	0
ANN02021	1931	2237	2230	1971	1761	2549
ANN02022	0	0	4	7	0	4
ANN02023	7	10	6	11	9	10
ANN02024	150	149	187	23	0	0
ANN02025	2596	2994	2905	2045	2589	2162	ANN02027
ANN02026	13	21	15	5	15	23
ANN02028	417	398	420	314	451	476
ANN02029	19	22	27	18	19	15
ANN02030	105	99	73	72	141	70
ANN02031	8	0	3	0	0	0
ANN02032	0	0	0	0	0	0
ANN02033	0	0	0	0	0	0
ANN02034	35	46	46	32	51	32
ANN02035	267	252	184	432	308	422
ANN02036	481	710	515	671	646	877	ANN02037	ANN02038	ANN02039	ANN02040
ANN02041	0	0	0	0	0	0
ANN02042	2	0	4	18	24	27
ANN02043	1168	1606	1208	972	859	1031
ANN02044	726	975	995	676	740	797
ANN02045	583	584	586	444	563	370
ANN02046	10	19	5	9	23	42
ANN02047	1	1	0	2	4	0
ANN02048	561	556	436	341	618	539
ANN02049	285	321	281	293	360	337
ANN02050	175	251	92	131	100	102
ANN02051	0	0	1	0	0	1
ANN02052	0	1	1	0	0	1
ANN02053	0	0	0	0	0	0
ANN02054	798	781	578	659	558	627
ANN02055	8	17	13	14	7	15
ANN02056	923	1010	867	1064	788	964
ANN02057	1504	1752	1167	1857	1374	1625
ANN02058	38	145	114	101	72	92
ANN02059	7	10	24	0	9	0
ANN02060	31	27	30	13	21	9
ANN02061	0	8	0	4	0	8
ANN02062	66	65	53	123	114	156
ANN02063	2	4	0	0	0	0
ANN02064	5768	6553	5990	5596	5027	5061	ANN02065	ANN02066
ANN02067	22	26	20	28	22	15
ANN02068	6	15	10	0	13	6
ANN02069	8	130	50	10	473	44	ANN02071
ANN02070	42	24	32	32	21	24
ANN02072	601	693	655	544	737	650
ANN02073	684	784	731	486	577	848
ANN02074	4819	5181	4767	5047	4460	5974
ANN02075	2583	3663	2797	2292	2215	2599	ANN02076
ANN02077	26	40	13	0	82	28
ANN02078	400	831	619	566	430	537
ANN02079	14	20	23	18	21	28
ANN02080	23	42	38	11	33	26
ANN02081	0	0	0	0	0	0
ANN02082	34	78	26	27	126	57
ANN02083	23	23	25	13	17	9
ANN02084	1520	1933	1625	1550	1530	1570
ANN02085	2712	3477	2946	2760	2957	2616
ANN02086	308	436	394	348	251	371
ANN02087	6	4	7	0	0	1
ANN02088	27	49	41	76	67	40
ANN02089	29	90	54	173	148	95
ANN02090	119	286	172	376	367	279
ANN02091	0	0	0	0	0	0
ANN02092	0	0	0	0	3	0
ANN02093	393	627	407	358	379	240
ANN02094	3868	4818	3627	3193	3446	2736	ANN02095
ANN02096	1965	2034	1984	2185	2074	2319
ANN02097	831	1488	1078	1026	1256	1392
ANN02098	3	3	5	2	3	5
ANN02099	590	981	620	612	734	486	ANN02101
ANN02100	932	1755	1150	932	866	962	ANN02102
ANN02103	1066	1193	1141	1332	1275	1755	ANN02107
ANN02104	603	499	402	459	434	363
ANN02105	168	128	183	204	214	277	ANN02106
ANN02108	2878	3112	2493	2587	2581	2282
ANN02109	1104	1145	857	1026	866	1018
ANN02110	5	0	0	0	0	0
ANN02111	5	13	0	57	19	24
ANN02112	7	9	10	21	10	22
ANN02113	54	168	108	63	43	49
ANN02114	0	10	11	39	16	0
ANN02115	180	354	252	124	122	187
ANN02116	0	0	0	58	25	20
ANN02117	21	115	17	51	49	33
ANN02118	0	40	27	41	64	25
ANN02119	10087	8958	6701	8319	6069	5772
ANN02120	14	11	5	25	25	25
ANN02121	71	118	99	22	32	43
ANN02122	115	192	190	97	146	85
ANN02123	142	222	190	132	122	97
ANN02124	5	6	6	8	7	14
ANN02125	0	0	0	0	0	0
ANN02126	22	25	20	42	66	70
ANN02127	0	0	3	0	0	0
ANN02128	3287	3552	3481	3209	2906	3818
ANN02129	1261	1493	1365	1384	1322	1094
ANN02130	4250	4321	4325	4427	4191	4367
ANN02131	213	349	266	358	226	224
ANN02132	1834	2375	1763	1837	2028	1998	ANN02134
ANN02133	2	3	6	4	3	1
ANN02135	1008	1251	1036	833	659	691
ANN02136	8864	6831	6085	6675	3837	4866
ANN02137	5675	6472	4967	4289	4396	3896
ANN02138	215	226	147	149	141	116
ANN02139	276	545	406	406	273	207	ANN02140
ANN02141	825	933	844	936	746	923
ANN02142	89	426	133	107	116	147	ANN02143
ANN02144	605	921	761	624	540	706	ANN02145
ANN02146	654	711	683	686	557	761
ANN02147	143	179	95	185	353	92
ANN02148	361	506	361	383	503	435	ANN02149
ANN02150	368	438	264	196	186	263
ANN02151	1390	1452	1519	1434	1138	1099
ANN02152	0	2	0	2	0	0
ANN02153	386	424	415	92	92	96
ANN02154	0	0	0	1	0	0
ANN02155	0	0	0	0	0	0
ANN02156	1613	1645	1555	51	54	25
ANN02157	0	0	0	0	0	0
ANN02158	0	0	0	0	0	0
ANN02159	25	61	49	37	91	49
ANN02160	67	258	144	181	220	165
ANN02161	807	1205	908	1262	961	1034
ANN02162	4210	3353	3713	3631	2360	2476
ANN02163	1613	2132	1590	1651	1390	1416
ANN02164	946	682	916	574	651	728
ANN02165	242	797	374	259	344	510	ANN02167
ANN02166	0	1	0	0	1	0
ANN02168	1283	1688	1534	1251	1143	1453	ANN02169
ANN02170	966	1277	1070	1165	1205	1282
ANN02171	0	10	9	2	5	7
[truncated: 17,844 more rows]

## Sheet: Raw count data (BODY)
Table S9b. Gene read count matrix generated via Stringtie and Ballgown for body tissue samples. Each row represents a different gene (Col. A). Merged transcripts via Stringtie are listed
gene_id	UN_BODY_1	UN_BODY_2	UN_BODY_3	INF_BODY_1	INF_BODY_2	INF_BODY_3	gene_id_2	gene_id_3	gene_id_4	gene_id_5	gene_id_6	gene_id_7	gene_id_8	gene_id_9	gene_id_10	gene_id_11	gene_id_12	gene_id_13	gene_id_14	gene_id_15
ANN00001	19	22	14	11	32	13
ANN00002	3	0	0	0	0	0
ANN00003	0	0	4	2	9	2
ANN00004	34	23	64	48	41	35
ANN00005	5	0	6	3	0	1
ANN00006	0	0	0	0	0	0
ANN00007	0	0	0	0	5	0
ANN00008	2	2	3	8	4	2
ANN00009	0	13	2	7	0	1
ANN00010	0	0	0	0	0	0
ANN00011	36	36	56	74	71	80
ANN00012	5	12	9	15	28	13
ANN00013	58	54	74	121	95	92
ANN00014	0	0	3	0	4	5
ANN00015	0	0	0	1	0	0
ANN00016	3	3	7	18	10	5
ANN00017	35	17	34	41	12	17
ANN00018	0	0	0	0	6	0
ANN00019	0	0	2	2	0	3
ANN00020	0	10	5	0	21	2
ANN00021	9	24	22	13	38	22
ANN00022	6	0	0	4	6	2
ANN00023	0	0	0	0	0	0
ANN00024	0	1	1	0	4	0
ANN00025	340	715	509	1020	1243	985	ANN00028
ANN00026	45	38	65	24	28	20
ANN00027	0	0	0	0	4	4
ANN00029	0	1	2	0	2	0
ANN00030	14	13	17	16	11	13
ANN00031	0	0	0	0	0	0
ANN00032	0	0	0	0	0	0
ANN00033	0	0	0	2	0	0
ANN00034	0	0	0	2	0	4
ANN00035	5	0	4	1	7	0
ANN00036	0	0	0	0	0	2
ANN00037	0	0	3	4	1	2
ANN00038	0	5	5	0	0	4
ANN00039	0	0	3	0	0	0
ANN00040	0	3	0	0	0	2
ANN00041	0	0	0	2	0	0
ANN00042	0	0	2	1	2	0
ANN00043	18	18	16	22	34	25
ANN00044	0	0	0	0	1	6
ANN00045	1	0	0	0	0	2
ANN00046	0	0	0	0	0	0
ANN00047	11	12	7	21	37	28
ANN00048	0	0	0	0	4	0
ANN00049	3	3	4	6	4	5
ANN00050	67	42	109	12	19	18
ANN00051	1	0	0	0	0	0
ANN00052	0	0	0	4	3	2
ANN00053	40	41	54	43	57	50
ANN00054	2	2	4	3	0	6
ANN00055	4	2	2	7	10	5
ANN00056	0	0	0	0	0	0
ANN00057	2	1	1	1	0	1
ANN00058	0	2	0	0	2	0
ANN00059	5	3	3	7	7	7
ANN00060	0	2	0	0	0	0
ANN00061	18	13	27	32	25	21
ANN00062	0	0	0	0	0	0
ANN00063	2	1	1	2	1	2
ANN00064	0	0	0	4	1	1
ANN00065	0	0	1	0	1	0
ANN00066	2	3	4	22	18	10
ANN00067	0	0	2	4	0	5
ANN00068	0	0	0	0	0	0
ANN00069	0	0	0	0	0	0
ANN00070	0	0	5	2	0	0
ANN00071	0	0	0	0	0	0
ANN00072	0	0	0	0	0	0
ANN00073	5	3	10	2	2	0
ANN00074	2	0	0	1	1	1
ANN00075	0	0	4	0	4	3
ANN00076	0	0	2	3	0	0
ANN00077	19	33	86	147	96	112
ANN00078	14	17	26	31	31	28
ANN00079	24	18	16	18	39	26
ANN00080	7	0	16	4	4	0
ANN00081	3	3	8	1	1	4
ANN00082	3	5	2	4	8	5
ANN00083	6	15	27	4	3	2
ANN00084	7	6	4	51	42	39
ANN00085	0	0	0	3	1	0
ANN00086	0	0	0	0	0	0
ANN00087	0	0	0	0	0	0
ANN00088	24	24	30	20	17	12
ANN00089	0	0	0	0	0	0
ANN00090	0	0	0	0	0	0
ANN00091	0	0	0	0	0	0
ANN00092	0	0	0	0	2	0
ANN00093	0	0	5	0	3	0
ANN00094	14	10	18	130	111	142
ANN00095	0	0	0	0	0	0
ANN00096	3	5	4	46	46	32
ANN00097	53	41	73	52	26	23
ANN00098	470	307	524	1601	631	1235
ANN00099	4	12	2	6	21	17
ANN00100	1	0	0	3	6	0
ANN00101	0	0	0	10	10	0
ANN00102	5	10	9	40	22	23
ANN00103	22	27	41	27	14	16
ANN00104	2	5	8	7	3	4
ANN00105	3	8	11	2	12	0
ANN00106	9	0	4	3	5	9
ANN00107	0	0	0	0	0	3
ANN00108	0	2	0	4	0	2
ANN00109	0	10	0	0	0	0
ANN00110	3	10	0	0	7	8
ANN00111	2	0	4	0	0	3
ANN00112	0	3	0	0	4	0
ANN00113	0	0	0	0	0	0
ANN00114	0	4	3	3	3	0
ANN00115	15	3	0	4	0	2
ANN00116	0	0	0	0	5	0
ANN00117	2	1	3	2	1	4
ANN00118	53	51	115	160	87	137
ANN00119	6	3	5	0	13	6
ANN00120	0	0	0	0	3	0
ANN00121	1	0	0	0	0	0
ANN00122	29	33	36	33	34	29
ANN00123	2	0	0	5	0	0
ANN00124	0	0	0	0	0	0
ANN00125	0	5	0	5	0	2
ANN00126	0	0	0	0	0	0
ANN00127	9	0	4	11	0	7
ANN00128	0	0	16	7	7	0
ANN00129	0	0	0	0	0	0
ANN00130	0	0	3	3	0	0
ANN00131	0	0	2	0	3	3
ANN00132	6	2	6	0	0	0
ANN00133	193	114	209	362	278	271
ANN00134	3	4	9	5	2	4
ANN00135	0	0	4	3	0	0
ANN00136	0	4	0	0	9	0
ANN00137	1	1	0	4	0	0
ANN00138	0	7	0	3	9	0
ANN00139	0	2	0	0	0	0
ANN00140	7	5	6	11	8	7
ANN00141	11	33	15	19	9	9
ANN00142	3	3	0	0	16	0
ANN00143	0	0	0	4	6	5
ANN00144	0	0	0	3	0	0
ANN00145	0	0	0	0	0	0
ANN00146	0	0	0	0	0	0
ANN00147	0	0	0	0	4	0
ANN00148	0	0	4	1	0	1
ANN00149	0	2	0	6	0	5
ANN00150	0	0	0	0	0	0
ANN00151	0	1	0	0	3	5
ANN00152	0	2	0	6	10	12
ANN00153	0	0	1	0	2	0
ANN00154	0	0	7	0	5	7
ANN00155	0	0	0	0	0	5
ANN00156	41	48	68	46	45	67
ANN00157	3	3	3	13	5	4
ANN00158	0	0	0	0	0	0
ANN00159	0	0	2	1	1	2
ANN00160	0	0	0	0	0	0
ANN00161	0	1	0	0	2	0
ANN00162	14	10	18	24	37	30
ANN00163	0	2	4	8	4	3
ANN00164	0	0	0	0	0	0
ANN00165	14	0	0	0	0	6
ANN00166	11	7	13	7	19	9
ANN00167	4	0	7	0	13	7
ANN00168	1	4	2	9	7	9
ANN00169	11	17	14	20	57	38
ANN00170	2	2	12	10	2	0
ANN00171	34	49	63	191	421	367
ANN00172	64	46	101	18	30	17
ANN00173	1	0	0	4	3	1
ANN00174	18	31	43	91	95	84
ANN00175	5	2	1	12	17	17
ANN00176	1	2	1	3	2	3
ANN00177	0	5	0	0	0	0
ANN00178	0	0	0	0	0	0
ANN00179	12	8	14	55	36	83
ANN00180	27	13	25	36	35	45
ANN00181	0	0	4	2	5	2
ANN00182	0	0	1	6	9	7
ANN00183	0	0	0	6	0	5
ANN00184	0	0	5	0	0	0
ANN00185	30	21	50	33	17	24
ANN00186	5	7	3	0	1	2
ANN00187	21	10	16	14	8	13
ANN00188	3	6	1	4	3	5
ANN00189	5	0	5	0	0	0
ANN00190	13	3	0	10	0	5
ANN00191	1	3	6	2	5	3
ANN00192	15	9	16	5	4	3
ANN00193	3	3	3	3	5	3
ANN00194	6	2	4	0	0	0
ANN00195	0	0	9	0	0	0
ANN00196	3	0	2	0	0	0
ANN00197	0	0	0	0	0	0
ANN00198	0	0	3	0	0	0
ANN00199	10	2	0	4	0	0
ANN00200	0	4	2	0	0	0
ANN00201	2	25	6	1	4	3
ANN00202	91	23	73	56	25	20
ANN00203	9	14	22	45	28	26
ANN00204	12	12	30	27	12	10
ANN00205	1791	946	1876	2188	1158	1673
ANN00206	6	3	1	0	0	0
ANN00207	4	0	7	12	9	6
ANN00208	49	37	76	35	31	18
ANN00209	8	4	6	10	7	5
ANN00210	6	16	7	13	0	0
ANN00211	0	11	21	5	6	0
ANN00212	0	0	1	0	0	4
ANN00213	446	242	494	701	364	615
ANN00214	2	3	5	4	4	3
ANN00215	11	18	30	22	11	21
ANN00216	27	63	66	54	17	49
ANN00217	60	140	81	95	26	56
ANN00218	0	12	6	6	6	3
ANN00219	1	1	0	6	12	1
ANN00220	0	0	0	0	0	2
ANN00221	0	0	5	7	3	2
ANN00222	0	0	0	0	0	0
ANN00223	2	2	2	1	2	1
ANN00224	6	2	7	8	5	13
ANN00225	4	17	2	17	9	19
ANN00226	12	5	7	30	16	22
ANN00227	13	10	4	6	13	2
ANN00228	0	0	0	0	0	0
ANN00229	0	2	1	4	6	2
ANN00230	7	10	11	9	14	13
ANN00231	0	0	0	3	0	0
ANN00232	0	0	0	0	4	4
ANN00233	0	0	0	0	0	0
ANN00234	0	0	0	0	0	9
ANN00235	2	2	1	3	2	2
ANN00236	0	2	1	1	1	2
ANN00237	8	12	11	64	78	89
ANN00238	0	0	0	0	0	5
ANN00239	0	1	0	1	1	0
ANN00240	0	1	0	1	0	1
ANN00241	0	0	0	0	0	0
ANN00242	14	9	14	5	12	7
ANN00243	14	12	22	21	14	28
ANN00244	0	0	4	6	0	0
ANN00245	3	1	2	5	2	4
ANN00246	70	38	104	6	13	9
ANN00247	10	11	19	44	81	85
ANN00248	0	0	1	4	0	1
ANN00249	4	7	4	18	13	8
ANN00250	2	1	2	4	4	8
ANN00251	14	8	8	20	17	25
ANN00252	20	19	33	26	28	37
ANN00253	0	0	1	2	2	1
ANN00254	7	3	10	10	6	4
ANN00255	0	0	1	6	18	4
ANN00256	2	2	0	3	0	0
ANN00257	0	0	0	0	0	0
ANN00258	0	3	4	2	1	2
ANN00259	2	4	7	6	7	3
ANN00260	17	18	18	4	2	2
ANN00261	0	0	0	5	0	3
ANN00262	0	0	0	0	1	0
ANN00263	4	3	2	3	1	2
ANN00264	13	8	22	20	11	21
ANN00265	2	6	7	7	8	4
ANN00266	0	0	0	5	0	0
ANN00267	0	0	0	2	2	0
ANN00268	0	0	0	0	0	0
ANN00269	0	1	0	0	1	0
ANN00270	0	0	1	4	2	0
ANN00271	0	0	0	0	1	0
ANN00272	3	2	4	4	7	4
ANN00273	6	12	15	13	8	9
ANN00274	14	11	10	24	16	31
ANN00275	0	0	0	0	0	0
ANN00276	0	0	0	2	2	4
ANN00277	0	0	0	0	0	0
ANN00278	21	19	27	24	21	20
ANN00279	0	0	0	0	2	1
ANN00280	23	11	17	13	11	18
ANN00281	1	3	0	3	5	3
ANN00282	2	4	2	3	2	0
ANN00283	7	5	4	4	2	9
ANN00284	0	0	3	0	0	0
ANN00285	12	17	9	10	13	10
ANN00286	5	7	10	11	20	22
ANN00287	0	2	0	0	0	0
ANN00288	0	0	0	1	4	3
ANN00289	2	0	2	6	8	4
ANN00290	0	0	0	0	0	0
ANN00291	0	1	1	0	0	2
ANN00292	2	1	1	2	3	2
ANN00293	0	0	0	0	0	4
ANN00294	4	10	6	5	4	4
ANN00295	4	4	5	83	60	48
ANN00296	0	0	3	0	0	0
ANN00297	0	0	0	0	0	0
ANN00298	0	0	0	0	0	0
ANN00299	0	1	2	1	0	1
ANN00300	2	1	1	5	2	3
ANN00301	13	7	17	45	33	19
ANN00302	29	15	16	36	37	41
ANN00303	0	0	0	0	5	0
ANN00304	0	0	0	0	2	0
ANN00305	18	11	45	25	43	44
ANN00306	168	192	221	170	229	230
ANN00307	480	482	749	509	911	598
ANN00308	231	279	388	398	373	337	ANN00309	ANN00310
ANN00311	0	0	0	0	0	0
ANN00312	0	0	0	0	0	6
ANN00313	0	0	6	0	0	0
ANN00314	3	7	0	0	0	0
ANN00315	4	3	1	4	7	0
ANN00316	6	2	6	4	5	2
ANN00317	4	2	6	5	3	3
ANN00318	9	0	6	0	0	0
ANN00319	4	0	0	0	0	0
ANN00320	0	4	0	22	19	36
ANN00321	0	1	0	1	1	3
ANN00322	0	2	0	1	0	2
ANN00323	0	0	0	0	5	1
ANN00324	1	3	3	6	16	16
ANN00325	1	0	1	0	0	0
ANN00326	33	57	45	20	74	45
ANN00327	0	14	0	0	0	0
ANN00328	17	18	33	16	40	25
ANN00329	5	5	0	5	0	0
ANN00330	0	0	0	0	0	0
ANN00331	0	0	0	0	0	0
ANN00332	1	0	0	2	1	0
ANN00333	2	1	2	3	0	1
ANN00334	8	9	21	14	15	11
ANN00335	27	55	101	68	82	76
ANN00336	7	9	6	11	4	13
ANN00337	12	5	5	1	1	1
ANN00338	0	10	10	4	0	0
ANN00339	37	43	61	64	88	54
ANN00340	10	2	4	14	4	6
ANN00341	14	18	15	16	14	15
ANN00342	16	7	14	5	7	8
ANN00343	14	19	28	96	69	146
ANN00344	8	7	14	13	6	4
ANN00345	0	0	4	3	0	1
ANN00346	11	3	6	7	13	8
ANN00347	9	6	4	8	3	0
ANN00348	0	0	2	2	0	0
ANN00349	0	0	3	2	2	2
ANN00350	0	0	1	0	1	8
ANN00351	40	68	58	24	29	71
ANN00352	0	7	16	8	0	7
ANN00353	0	26	5	0	5	2
ANN00354	17	7	5	0	0	0
ANN00355	3	2	4	13	15	23
ANN00356	0	0	0	6	0	13
ANN00357	0	0	0	0	0	0
ANN00358	0	0	0	0	0	0
ANN00359	3	3	0	0	4	0
ANN00360	0	0	7	3	3	9
ANN00361	0	1	1	1	1	0
ANN00362	0	0	0	0	0	9
ANN00363	3	0	0	2	2	4
ANN00364	0	0	0	0	0	0
ANN00365	25	26	25	28	22	28
ANN00366	0	1	1	0	3	4
ANN00367	9	1	8	10	5	14
ANN00368	10	9	0	14	10	12
ANN00369	26	15	11	14	11	19
ANN00370	10	0	0	17	6	8
ANN00371	2	0	0	0	0	0
ANN00372	0	7	10	7	0	0
ANN00373	9	6	8	1	1	2
ANN00374	4	18	12	27	4	10
ANN00375	2	0	0	4	0	0
ANN00376	5	2	1	3	3	6
ANN00377	1	9	9	30	13	11
ANN00378	0	0	0	0	3	0
ANN00379	6	6	10	6	7	5
ANN00380	0	0	0	0	0	3
ANN00381	0	0	0	0	0	0
ANN00382	0	1	0	0	6	0
ANN00383	0	1	3	5	4	6
ANN00384	0	0	1	6	2	0
ANN00385	0	3	0	0	0	0
ANN00386	7	6	11	4	4	0
ANN00387	62	22	48	21	17	17
ANN00388	6	3	6	3	2	4
ANN00389	0	0	0	0	0	6
ANN00390	9	0	0	5	0	0
ANN00391	0	0	0	0	0	3
ANN00392	22	43	39	28	30	17
ANN00393	29	14	20	7	0	0
ANN00394	0	0	4	1	4	0
ANN00395	0	0	4	4	7	5
ANN00396	0	0	1	3	2	13
ANN00397	2	3	1	3	3	2
ANN00398	4	3	6	5	5	3
ANN00399	0	0	0	0	3	0
ANN00400	0	0	3	0	0	0
ANN00401	6	5	3	4	2	0
ANN00402	6	0	4	3	10	0
ANN00403	0	3	4	4	2	0
ANN00404	0	2	5	4	8	2
ANN00405	7	3	11	10	3	5
ANN00406	6	0	4	7	0	0
ANN00407	0	0	2	2	5	0
ANN00408	8	24	28	6	14	23
ANN00409	3	6	4	4	5	4
ANN00410	37	28	54	28	17	14
ANN00411	0	2	1	0	2	1
ANN00412	3	0	0	2	0	0
ANN00413	0	0	0	2	0	0
ANN00414	0	0	0	0	0	0
ANN00415	0	0	2	0	0	0
ANN00416	0	0	0	0	0	0
ANN00417	601	285	566	1147	587	916
ANN00418	0	0	0	3	9	0
ANN00419	25	19	24	56	43	47
ANN00420	10	10	18	25	25	12
ANN00421	6	2	4	7	0	10
ANN00422	2	4	4	6	6	6
ANN00423	0	0	0	4	0	6
ANN00424	3	9	8	17	24	23
ANN00425	0	4	0	11	6	11
ANN00426	4	0	0	0	9	4
ANN00427	0	0	0	4	3	0
ANN00428	0	0	0	0	0	0
ANN00429	1	4	3	0	1	0
ANN00430	6	0	3	1	0	0
ANN00431	6	10	7	60	27	46
ANN00432	3	8	12	13	10	8
ANN00433	4	7	10	12	13	11
ANN00434	0	0	5	1	0	0
ANN00435	10	9	13	5	5	8
ANN00436	5	11	2	0	0	5
ANN00437	0	0	0	0	2	0
ANN00438	0	0	0	0	11	0
ANN00439	0	0	0	0	6	3
ANN00440	0	6	10	5	10	6
ANN00441	0	0	5	0	0	0
ANN00442	2	3	0	4	9	0
ANN00443	103	48	63	116	94	86
ANN00444	0	0	1	0	0	0
ANN00445	0	0	0	1	3	7
ANN00446	0	0	8	0	3	0
ANN00447	9	15	8	5	0	3
ANN00448	2	0	0	7	1	0
ANN00449	0	0	0	4	0	0
ANN00450	5	0	16	3	5	2
ANN00451	0	2	1	4	3	2
ANN00452	0	1	1	3	4	1
ANN00453	11	15	31	11	16	10
ANN00454	0	0	4	7	2	0
ANN00455	0	0	0	0	0	0
ANN00456	0	0	0	0	0	0
ANN00457	6	7	3	11	14	9
ANN00458	0	0	3	8	0	6
ANN00459	2	0	2	0	0	0
ANN00460	0	0	0	0	0	0
ANN00461	11	9	0	21	9	6
ANN00462	0	6	0	3	0	4
ANN00463	2	5	16	22	19	3
ANN00464	3	0	1	4	5	3
ANN00465	27	19	32	25	23	29
ANN00466	0	0	0	0	7	1
ANN00467	0	5	0	0	3	5
ANN00468	0	0	0	0	3	0
ANN00469	8	2	12	20	31	17
ANN00470	0	0	3	0	0	0
ANN00471	34	23	30	73	42	27
ANN00472	5	0	0	0	5	7
ANN00473	25	25	48	59	76	61
ANN00474	6	5	12	8	4	4
ANN00475	0	0	0	0	0	0
ANN00476	12	0	13	5	25	16
ANN00477	6	0	11	0	7	2
ANN00478	0	0	0	9	0	0
ANN00479	0	0	0	6	4	0
ANN00480	3	0	0	4	0	0
ANN00481	0	3	0	3	0	0
ANN00482	0	0	4	3	4	3
ANN00483	0	0	15	0	8	0
ANN00484	2	1	1	9	9	8
ANN00485	0	0	0	0	0	1
ANN00486	10	21	21	53	53	39
ANN00487	1	3	3	3	12	5
ANN00488	0	0	0	8	0	3
ANN00489	0	2	0	0	6	4
ANN00490	0	0	0	8	5	3
ANN00491	23	20	33	53	29	32
ANN00492	0	0	0	0	0	0
ANN00493	36	9	55	23	21	20
ANN00494	14	19	19	18	11	15
ANN00495	0	0	0	0	1	1
ANN00496	0	0	0	0	0	0
ANN00497	0	0	5	0	0	0
ANN00498	0	0	5	0	12	6
ANN00499	0	0	0	0	0	8
ANN00500	0	4	6	55	85	39
ANN00501	51	32	74	40	25	19
ANN00502	0	0	0	0	0	0
ANN00503	14	5	7	20	11	17
ANN00504	5	3	2	6	0	5
ANN00505	6	6	9	12	7	3
ANN00506	39	21	57	5	12	9
ANN00507	5	3	3	10	4	7
ANN00508	44	13	28	105	9	44
ANN00509	3	0	0	6	0	0
ANN00510	0	0	2	0	0	0
ANN00511	8	4	6	16	0	3
ANN00512	0	0	11	3	3	0
ANN00513	0	7	4	5	0	0
ANN00514	9	10	7	0	3	0
ANN00515	11	7	18	41	25	27
ANN00516	5	9	16	12	20	7
ANN00517	0	0	0	3	4	2
ANN00518	0	0	3	0	0	1
ANN00519	5	13	14	23	13	21
ANN00520	0	0	0	0	0	0
ANN00521	6	3	10	55	43	75
ANN00522	4	0	0	0	0	0
ANN00523	1	0	0	0	5	0
ANN00524	24	20	44	40	45	42
ANN00525	0	0	0	0	0	0
ANN00526	0	0	0	0	0	0
ANN00527	0	0	3	6	6	3
ANN00528	0	0	0	0	0	0
ANN00529	48	43	80	92	86	105
ANN00530	64	63	63	52	54	55
ANN00531	7	1	7	14	20	10
ANN00532	3665	2805	4793	4439	2615	2416	ANN00533
ANN00534	283	178	320	297	298	289
ANN00535	0	1	1	0	1	0
ANN00536	0	0	0	0	0	0
ANN00537	0	0	2	0	0	0
ANN00538	1	2	2	0	0	0
ANN00539	17	27	30	15	16	31
ANN00540	6	0	4	6	2	0
ANN00541	0	0	0	5	0	0
ANN00542	0	0	0	2	5	0
ANN00543	11	8	12	6	9	10
ANN00544	0	0	0	3	0	0
ANN00545	0	1	4	1	0	3
ANN00546	0	0	4	5	6	0
ANN00547	11	13	17	34	15	43
ANN00548	0	0	0	0	0	0
ANN00549	0	0	1	2	7	2
ANN00550	17	36	13	16	56	51
ANN00551	0	0	2	3	2	2
ANN00552	3	0	0	3	10	17
ANN00553	0	0	0	0	0	0
ANN00554	0	2	7	15	14	15
ANN00555	3	0	0	0	0	2
ANN00556	0	0	0	0	0	0
ANN00557	3	1	0	6	2	2
ANN00558	0	4	2	11	0	0
ANN00559	0	0	0	6	0	0
ANN00560	2	0	3	2	2	0
ANN00561	7	3	6	20	16	13
ANN00562	0	0	0	9	6	4
ANN00563	0	0	0	0	2	5
ANN00564	0	0	2	4	0	0
ANN00565	0	0	0	6	4	0
ANN00566	1	1	0	4	2	1
ANN00567	14	10	3	3	4	0
ANN00568	0	0	0	0	0	0
ANN00569	12	13	19	7	3	8
ANN00570	0	0	0	0	1	0
ANN00571	51	70	68	60	56	64
ANN00572	7	4	14	36	22	16
ANN00573	18	4	20	25	9	22
ANN00574	17	15	31	36	30	40
ANN00575	22	8	12	29	11	7
ANN00576	28	4	7	38	15	56
ANN00577	3	3	4	6	9	6
ANN00578	0	0	4	2	0	1
ANN00579	7	11	12	16	14	7
ANN00580	3	0	6	0	8	5
ANN00581	3	2	0	5	3	0
ANN00582	5	0	2	2	0	4
ANN00583	3	1	9	5	2	7
ANN00584	0	5	12	10	10	6
ANN00585	0	0	3	0	0	0
ANN00586	2	0	0	8	3	2
ANN00587	0	2	0	0	0	0
ANN00588	1	3	1	1	4	3
ANN00589	1	0	0	0	0	0
ANN00590	12	8	19	18	14	21
ANN00591	1	4	8	7	8	7
ANN00592	0	0	0	0	0	0
ANN00593	0	0	0	0	0	0
ANN00594	0	2	2	0	0	2
ANN00595	0	1	0	0	1	1
ANN00596	0	0	0	9	13	14
ANN00597	7	5	12	3	9	0
ANN00598	3	0	3	3	4	0
ANN00599	0	0	0	0	0	0
ANN00600	0	0	0	0	0	0
ANN00601	0	0	0	4	0	5
ANN00602	0	0	0	3	2	0
ANN00603	0	0	0	2	0	0
ANN00604	0	0	3	0	0	1
ANN00605	128	58	117	161	96	128
ANN00606	9	19	20	6	4	7
ANN00607	2082	1418	2205	3180	1758	2925
ANN00608	2	2	0	4	0	0
ANN00609	1	2	2	4	7	5
ANN00610	1	1	2	4	2	3
ANN00611	8	16	7	24	19	13
ANN00612	11	10	15	24	0	11
ANN00613	0	0	10	0	0	0
ANN00614	0	0	0	0	3	2
ANN00615	0	0	2	0	4	0
ANN00616	228	146	223	351	126	218
ANN00617	6776	5259	6191	11291	7329	4402
ANN00618	48679	20229	30167	67475	24212	30267
ANN00619	0	5	5	3	2	8
ANN00620	189	149	202	156	134	165
ANN00621	60	28	43	29	17	29
ANN00622	0	0	0	54	33	36
ANN00623	684	512	743	786	837	703
ANN00624	3	0	2	13	14	8
ANN00625	0	0	2	1	1	0
ANN00626	0	0	0	0	0	0
ANN00627	0	0	2	0	0	3
ANN00628	11	5	14	13	7	10
ANN00629	0	0	0	4	0	0
ANN00630	0	0	0	0	0	0
ANN00631	2112	873	1325	2915	810	1240	ANN00633
ANN00632	3	16	16	44	16	11
ANN00634	0	0	0	0	0	0
ANN00635	0	0	0	0	0	0
ANN00636	149	114	281	289	128	214
ANN00637	404	278	364	527	356	446
ANN00638	29	34	73	70	23	39
ANN00639	0	0	0	0	3	0
ANN00640	1	1	3	10	5	2
ANN00641	899	863	1096	1292	967	1018
ANN00642	2161	2346	3532	3903	3135	3395	ANN00643
ANN00644	60	43	64	52	47	41
ANN00645	5	0	5	1	3	12
ANN00646	208	217	282	381	430	340
ANN00647	7079	5197	8680	11530	7148	7135
ANN00648	0	0	0	1	0	0
ANN00649	58	53	54	52	22	43
ANN00650	4	10	12	9	6	12
ANN00651	0	1	1	0	0	0
ANN00652	0	0	0	0	1	3
ANN00653	0	3	0	11	9	0
ANN00654	12	28	12	31	17	19
ANN00655	4316	4245	6902	7077	6350	6054
ANN00656	32	38	42	41	25	23
ANN00657	0	0	0	6	7	4
ANN00658	1326	1285	1593	1264	1423	1100	ANN00660	ANN00661
ANN00659	5	10	8	7	6	8
ANN00662	11	17	12	27	14	18
ANN00663	0	1	0	0	0	0
ANN00664	0	0	0	3	0	0
ANN00665	1	0	9	0	3	0
ANN00666	58	42	65	47	44	51
ANN00667	4	4	4	7	6	6
ANN00668	8	3	7	7	9	7
ANN00669	102	100	138	172	136	166
ANN00670	13	19	17	24	13	12
ANN00671	33	2	31	90	28	21
ANN00672	4	0	13	0	0	0
ANN00673	30	29	54	52	35	25
ANN00674	6	26	10	21	9	20
ANN00675	555	346	531	839	397	678
ANN00676	17	6	19	16	9	12
ANN00677	14	45	70	105	231	276
ANN00678	0	0	4	0	0	0
ANN00679	0	0	2	0	15	7
ANN00680	0	6	3	12	18	12
ANN00681	0	0	0	0	2	0
ANN00682	4	0	0	0	0	3
ANN00683	18	23	12	115	54	63
ANN00684	2	3	1	1	3	0
ANN00685	7	9	15	40	25	32
ANN00686	13	18	28	11	5	8
ANN00687	0	1	4	3	0	5
ANN00688	0	0	0	0	0	0
ANN00689	0	0	0	4	0	0
ANN00690	0	0	0	0	3	0
ANN00691	12	18	16	9	12	22
ANN00692	3	6	8	4	4	9
ANN00693	14	22	22	25	17	22
ANN00694	1	0	0	0	1	0
ANN00695	14	1	4	2	4	1
ANN00696	1	0	0	0	4	0
ANN00697	0	2	0	3	7	0
ANN00698	6	2	0	7	0	6
ANN00699	0	0	0	11	11	0
ANN00700	0	0	4	0	4	2
ANN00701	0	3	0	3	1	5
ANN00702	2	0	0	3	3	5
ANN00703	2	0	0	4	5	9
ANN00704	0	1	1	4	5	2
ANN00705	6	0	0	0	7	0
ANN00706	3	0	15	8	3	12
ANN00707	20	35	31	12	25	9
ANN00708	0	0	0	0	0	0
ANN00709	14	14	17	39	37	44
ANN00710	2	0	0	0	0	0
ANN00711	0	0	2	0	2	2
ANN00712	17	31	12	0	1	0
ANN00713	1	1	1	2	2	2
ANN00714	0	0	4	3	0	2
ANN00715	0	0	0	0	0	1
ANN00716	8	4	8	6	5	0
ANN00717	2	0	0	0	0	2
ANN00718	47	40	93	72	51	56
ANN00719	50	32	23	23	11	2
ANN00720	0	3	7	5	0	11
ANN00721	0	4	8	8	8	0
ANN00722	0	9	6	7	0	1
ANN00723	0	0	8	11	4	5
ANN00724	0	8	13	29	21	40
ANN00725	3	0	0	0	4	0
ANN00726	8	5	10	2	3	4
ANN00727	0	0	2	0	3	0
ANN00728	0	0	0	0	0	0
ANN00729	0	0	0	0	5	0
ANN00730	8	10	9	17	15	9
ANN00731	8	4	7	8	7	4
ANN00732	32	26	30	47	40	24
ANN00733	8	0	0	4	4	9
ANN00734	9	1	0	0	4	9
ANN00735	9	6	0	7	0	13
ANN00736	0	5	0	0	0	0
ANN00737	5	10	11	8	5	11
ANN00738	7	4	7	3	0	5
ANN00739	636	344	541	850	405	581
ANN00740	0	18	3	3	6	6
ANN00741	2	1	4	2	4	3
ANN00742	17	27	12	36	44	52
ANN00743	1	5	2	8	4	3
ANN00744	3	0	8	0	0	2
ANN00745	5	9	17	3	10	6
ANN00746	90	103	141	240	116	173
ANN00747	0	6	5	0	7	0
ANN00748	15	22	23	8	10	6
ANN00749	40	25	56	65	40	55
ANN00750	60	74	70	81	45	93
ANN00751	3	0	1	6	1	7
ANN00752	0	4	0	0	0	0
ANN00753	4	11	11	25	91	123
ANN00754	2	14	12	10	9	16
ANN00755	35	38	69	9	29	24
ANN00756	0	0	0	3	6	0
ANN00757	13	9	5	1	8	3
ANN00758	33	23	38	17	24	15
ANN00759	24	27	22	31	21	8
ANN00760	452	242	687	1100	522	749	ANN00761
ANN00762	122	180	16	173	78	157
ANN00763	54	52	33	346	190	294
ANN00764	4	9	4	11	4	6
ANN00765	2	21	8	45	54	55
ANN00766	2	1	1	3	1	1
ANN00767	7	0	4	23	11	15
ANN00768	39	46	32	44	44	47
ANN00769	0	2	7	0	0	0
ANN00770	25	18	26	23	19	16
ANN00771	201	360	224	272	315	263
ANN00772	288	190	390	502	401	410
ANN00773	7	3	5	3	0	3
ANN00774	0	0	0	18	24	13
ANN00775	4	15	19	94	56	52
ANN00776	51	26	56	44	63	25
ANN00777	88	125	86	190	268	153	ANN00778	ANN00779
ANN00780	16	5	12	5	20	11
ANN00781	0	0	0	13	6	0
ANN00782	3	0	4	5	7	12
ANN00783	367	322	588	624	463	464
ANN00784	1446	855	1489	2954	1087	1623
ANN00785	728	541	959	737	765	605
ANN00786	5	7	4	108	38	43
ANN00787	4	0	0	0	1	1
ANN00788	1671	1017	1959	1554	919	1327	ANN00789
ANN00790	103	165	207	263	249	212
ANN00791	6	8	7	13	9	9
ANN00792	0	0	0	0	6	2
ANN00793	1319	713	1574	3635	1169	1574
ANN00794	33	19	53	62	54	57
ANN00795	211	167	322	234	214	172
ANN00796	1157	1206	1168	1063	1391	1078
ANN00797	1693	1319	1679	1629	1573	1628
ANN00798	714	648	1010	659	963	912
ANN00799	1248	1347	1586	1916	1296	1530
ANN00800	2	13	3	22	34	19
ANN00801	24	11	13	20	11	11
ANN00802	98	74	212	204	138	113
ANN00803	26	26	32	83	55	74
ANN00804	13	20	11	64	37	51
ANN00805	360	173	400	520	297	422
ANN00806	159	118	231	269	157	213
ANN00807	2	0	0	0	0	5
ANN00808	372	219	412	687	354	521
ANN00809	26	10	8	10	3	6
ANN00810	0	0	0	0	0	0
ANN00811	11	13	6	9	6	13
ANN00812	8	7	13	56	20	24
ANN00813	12	16	17	39	23	34
ANN00814	206	90	255	383	190	260
ANN00815	23	9	10	125	89	105
ANN00816	51	52	86	28	48	34
ANN00817	5	2	6	7	5	4
ANN00818	2406	754	2910	9100	2801	3112
ANN00819	7	3	7	7	3	3
ANN00820	0	0	0	0	1	0
ANN00821	0	0	0	0	12	3
ANN00822	0	0	5	9	0	5
ANN00823	3	4	1	3	1	2
ANN00824	2591	2358	4193	4600	5594	4895
ANN00825	97	88	195	218	287	189	ANN00826	ANN00827
ANN00828	15	41	35	56	123	70
ANN00829	752	501	857	1172	579	932
ANN00830	9868	6654	9683	10269	9915	8521
ANN00831	8	7	9	48	41	42
ANN00832	185	86	224	266	127	164
ANN00833	0	1	1	0	1	4
ANN00834	0	1	1	1	3	1
ANN00835	11	7	27	48	30	22
ANN00836	3	2	2	2	7	1
ANN00837	6	0	2	8	7	2
ANN00838	10	6	19	5	3	9
ANN00839	202	86	190	369	183	315
ANN00840	0	0	0	0	0	0
ANN00841	104	46	106	135	66	118
ANN00842	76	39	77	205	109	175
ANN00843	0	0	1	0	0	2
ANN00844	2	0	0	0	0	0
ANN00845	15	17	29	10	30	21
ANN00846	10	10	7	73	49	59
ANN00847	5	5	19	1	5	3
ANN00848	0	1	0	1	1	0
ANN00849	42	43	76	78	54	56
ANN00850	10	13	11	9	2	6
ANN00851	25	30	48	16	22	25
ANN00852	4	4	3	2	3	3
ANN00853	1	0	0	1	0	0
ANN00854	84	34	62	109	46	76
ANN00855	0	1	1	1	2	1
ANN00856	210	154	263	218	156	160
ANN00857	29	62	80	55	30	49
ANN00858	974	1098	1402	1699	1585	1536
ANN00859	2	8	10	4	3	2
ANN00860	7	7	13	136	160	170
ANN00861	1	1	1	2	2	1
ANN00862	6	4	3	5	0	0
ANN00863	3	11	11	11	10	5
ANN00864	7	11	7	16	7	11
ANN00865	6	22	0	43	0	21
ANN00866	0	4	22	23	10	5
ANN00867	11	18	34	34	41	24
ANN00868	6	10	9	8	11	4
ANN00869	3	2	7	14	9	5
ANN00870	0	2	12	5	12	6
ANN00871	452	363	645	524	551	552
ANN00872	392	368	504	586	381	457
ANN00873	0	18	22	12	10	6
ANN00874	673	487	750	618	387	570
ANN00875	1279	1464	2137	1524	1543	1288
ANN00876	940	975	1259	1216	1114	1050	ANN00877
ANN00878	7	3	0	6	5	9
ANN00879	2	2	6	7	7	6
ANN00880	9	2	1	11	9	16
ANN00881	536	551	852	801	620	649	ANN00883
ANN00882	3355	2541	4611	4622	3768	3575
ANN00884	4	8	7	17	22	17
ANN00885	3338	2240	3552	2696	2234	2374
ANN00886	1539	1304	1663	628	716	682
ANN00887	7	4	13	19	19	14
ANN00888	1716	1096	1632	2112	1602	1763
ANN00889	915	689	1187	1166	943	1116	ANN00891
ANN00890	3	2	5	28	15	21
ANN00892	0	0	0	0	7	0
ANN00893	397	334	484	733	649	743
ANN00894	536	892	795	1006	1261	1117
ANN00895	2	4	8	2	2	4
ANN00896	120	38	147	125	65	81
ANN00897	2165	1719	2790	2779	1805	2474	ANN00900
ANN00898	1571	1763	2286	2346	1593	1452
ANN00899	11	13	17	21	6	9
ANN00901	97	67	74	188	191	196	ANN00902
ANN00903	45	59	122	268	205	198
ANN00904	589	604	838	1048	820	738
ANN00905	484	390	685	749	646	628
ANN00906	554	479	738	1029	807	712
ANN00907	7	3	2	24	0	16
ANN00908	4	4	4	9	17	10
ANN00909	0	2	5	7	7	0
ANN00910	469	369	584	752	626	614
ANN00911	694	482	1307	1804	1128	1288
ANN00912	1512	1995	2495	2405	1535	1775
ANN00913	413	265	595	392	296	301	ANN00914
ANN00915	977	1064	1804	2022	2382	2129
ANN00916	36	34	85	245	273	206
ANN00917	10	9	18	23	22	26
ANN00918	2	0	4	0	0	7
ANN00919	0	0	0	0	0	5
ANN00920	2	0	2	0	0	0
ANN00921	32	32	81	96	94	48
ANN00922	1050	876	1273	1382	889	1030	ANN00923
ANN00924	13	9	8	14	6	7
ANN00925	0	0	0	0	0	6
ANN00926	45	41	131	62	76	91
ANN00927	2113	1743	2357	2260	1221	2178
ANN00928	579	438	1428	1595	1291	1311
ANN00929	869	587	833	1135	645	1003
ANN00930	7	4	6	6	8	3
ANN00931	9	18	21	13	8	7
ANN00932	9	4	16	52	38	31
ANN00933	2	1	3	5	2	9
ANN00934	5	7	10	7	11	12
ANN00935	497	517	666	538	317	391
ANN00936	2	1	8	0	0	0
ANN00937	65	102	74	84	45	64
ANN00938	7630	5286	10397	11868	7388	8024	ANN00939	ANN00940	ANN00945	ANN00946	ANN00947	ANN00949
ANN00941	5	2	2	3	4	5
ANN00942	6	4	6	29	11	18
ANN00943	56	64	68	61	124	86
ANN00944	4	1	2	4	4	9
ANN00948	1198	1493	1410	3201	3296	3191
ANN00950	0	10	2	0	20	8
ANN00951	3	2	9	7	42	15
ANN00952	6	1	8	1	12	11
ANN00953	16	22	23	11	12	16
ANN00954	410	236	299	403	242	364
ANN00955	0	0	0	0	0	0
ANN00956	0	0	1	0	0	0
ANN00957	11	6	9	20	12	19
ANN00958	0	3	2	2	4	6
ANN00959	5	7	4	34	38	33
ANN00960	7	4	15	19	14	11
ANN00961	0	0	0	0	2	1
ANN00962	1	1	5	1	5	3
ANN00963	1368	789	2352	2025	1792	1084
ANN00964	965	583	890	915	751	703
ANN00965	2	2	2	2	1	2
ANN00966	10	22	17	135	78	105
ANN00967	2	2	1	5	6	6
ANN00968	3	2	2	1	6	3
ANN00969	117	72	104	82	31	108
ANN00970	6	0	5	0	7	2
ANN00971	4	5	11	5	5	12
ANN00972	1	4	2	4	6	4
ANN00973	0	0	0	0	0	6
ANN00974	5	2	0	13	2	0
ANN00975	8	9	18	13	25	19
ANN00976	8	4	11	6	14	12
ANN00977	13	4	8	3	4	4
ANN00978	26	15	34	35	46	33
ANN00979	13	15	0	5	0	0
ANN00980	0	0	0	5	0	3
ANN00981	1	0	0	0	2	2
ANN00982	5	5	0	13	10	6
ANN00983	310	264	541	703	258	332
ANN00984	0	0	0	0	0	0
ANN00985	2	2	3	0	1	2
ANN00986	35	25	60	23	19	11
ANN00987	10	9	8	13	8	8
ANN00988	3	3	11	4	14	14
ANN00989	0	2	0	5	0	3
ANN00990	2	4	7	13	12	6
ANN00991	0	0	2	78	75	37
ANN00992	0	0	2	0	0	0
ANN00993	300	241	501	1699	934	988
ANN00994	4	7	19	6	8	3
ANN00995	0	0	0	5	4	0
ANN00996	1126	716	1224	2051	1798	1898
ANN00997	220	281	363	337	373	366	ANN01000
ANN00998	2	4	4	3	1	2
ANN00999	0	2	0	10	1	7
ANN01001	808	782	989	1923	1761	1612
ANN01002	5	13	7	12	12	24
ANN01003	914	746	959	358	360	355
ANN01004	1126	1202	1206	1655	1981	1647
ANN01005	61	52	112	109	66	48
ANN01006	34	16	26	58	30	19
ANN01007	5	5	9	10	10	6
ANN01008	17	20	43	34	21	19
ANN01009	23	26	29	51	14	33
ANN01010	595	617	939	1088	476	1107	ANN01011	ANN01012	ANN01014	ANN01016
ANN01013	33	29	44	51	28	40
ANN01015	4	3	10	4	3	7
ANN01017	2082	1455	2136	2121	1533	1890
ANN01018	710	438	1109	888	507	737	ANN01020	ANN01022
ANN01019	1	4	7	2	4	2
ANN01021	34	9	29	30	8	18
ANN01023	155	128	206	220	143	179
ANN01024	0	0	0	3	0	0
ANN01025	0	0	0	0	4	5
ANN01026	0	0	4	0	0	0
ANN01027	1	0	0	0	0	0
ANN01028	0	0	0	0	3	2
ANN01029	1	0	2	2	3	0
ANN01030	3	0	5	1	4	0
ANN01031	4	0	4	0	2	0
ANN01032	0	0	0	0	0	0
ANN01033	0	0	0	0	0	0
ANN01034	5	7	5	10	14	11
ANN01035	13	0	0	5	4	9
ANN01036	0	0	0	0	0	0
ANN01037	2	5	0	59	64	57
ANN01038	3	0	0	0	0	2
ANN01039	2	2	4	4	0	5
ANN01040	9	13	23	3	6	3
ANN01041	0	0	10	14	6	4
ANN01042	40	31	69	27	10	31
ANN01043	5	5	6	10	2	11
ANN01044	95	52	137	85	40	40
ANN01045	404	265	407	590	360	459	ANN01046
ANN01047	0	4	0	8	7	6
ANN01048	908	1026	1337	1209	695	1018	ANN01049
ANN01050	610	618	849	1201	706	898
ANN01051	5365	3146	4943	4967	2899	3554
ANN01052	166	183	181	296	275	303
ANN01053	30	29	72	52	36	33
ANN01054	739	1662	2194	1694	2110	1648
ANN01055	523	358	531	563	460	540
ANN01056	283	306	276	374	208	329
ANN01057	6	6	12	12	10	7
ANN01058	412	339	620	1083	688	803	ANN01060	ANN01061	ANN01062	ANN01063
ANN01059	0	0	3	2	6	0
ANN01064	11	0	12	0	13	22
ANN01065	864	808	1143	1212	1047	1142
ANN01066	92	56	210	186	137	185
ANN01067	480	458	734	886	412	716	ANN01068
ANN01069	2	3	9	8	2	4
ANN01070	5	2	5	3	4	4
ANN01071	755	656	1241	2642	931	1011
ANN01072	2562	2015	3426	3565	3029	3041
ANN01073	13	10	15	44	33	22
ANN01074	0	0	2	0	0	0
ANN01075	144	382	280	309	274	307
ANN01076	0	0	0	1	0	0
ANN01077	1079	1135	1677	1655	1610	1522	ANN01078
ANN01079	2268	2186	2467	2659	2210	2202
ANN01080	17	26	45	50	46	39
ANN01081	29	31	55	74	54	47
ANN01082	683	623	882	1162	1116	1029
ANN01083	3407	3022	3570	3713	3886	3490
ANN01084	4	2	9	28	24	21
ANN01085	3	0	2	10	6	7
ANN01086	198	145	198	230	250	150
ANN01087	1296	799	1290	1313	1025	1126
ANN01088	79	57	127	268	129	188
ANN01089	612	540	788	1097	773	803
ANN01090	38151	31749	42405	38592	41233	39147
ANN01091	2297	3420	3407	3346	2622	3122
ANN01092	361	376	654	658	485	474	ANN01093
ANN01094	33	45	88	58	45	42
ANN01095	641	652	834	1045	1003	1002
ANN01096	250	121	216	328	198	244
ANN01097	562	452	710	665	477	468
ANN01098	10	5	10	22	7	12
ANN01099	2807	2703	5891	5495	5572	5023	ANN01100	ANN01101	ANN01102
ANN01103	20	23	39	58	55	46
ANN01104	336	287	559	791	767	561	ANN01106
ANN01105	4	2	0	3	2	3
ANN01107	29	27	52	57	45	34
ANN01108	2454	2502	2821	3394	2702	3457	ANN01109	ANN01110	ANN01111
ANN01112	7008	5056	6838	6526	5914	6228
ANN01113	812	661	1087	1597	961	1113
ANN01114	508	427	667	696	663	608
ANN01115	34	28	64	36	24	29
ANN01116	0	0	3	5	8	5
ANN01117	282	142	252	338	182	254
ANN01118	508	485	753	845	530	591
ANN01119	776	659	934	1318	990	1100
ANN01120	85651	78802	100908	99969	95145	83731	ANN01132
ANN01121	36785	36528	48293	48405	42228	40582	ANN01133
ANN01122	381	461	569	614	633	592
ANN01123	259	237	306	432	363	325
ANN01124	11	8	11	28	16	16
ANN01125	2	1	2	9	1	2
ANN01126	737	943	1142	1415	1457	1388
ANN01127	32	26	19	47	27	42
ANN01128	113	94	107	89	74	87
ANN01129	105	107	161	120	97	139
ANN01130	9	8	8	6	0	6
ANN01131	459	511	751	316	230	299
ANN01134	192	207	254	197	299	179
ANN01135	998	1483	1750	1213	1132	1261
ANN01136	90	15	56	98	51	51
ANN01137	486	247	506	793	470	512
ANN01138	27	9	44	44	14	21
ANN01139	2983	2232	4259	3120	2809	2615
ANN01140	498	276	408	762	619	566
ANN01141	1479	1851	2820	1424	2754	2987	ANN01142
ANN01143	8	7	3	5	4	0
ANN01144	0	0	3	11	6	5
ANN01145	0	0	0	1	6	0
ANN01146	1	4	1	12	22	5
ANN01147	43	23	77	37	27	23
ANN01148	2465	2924	4758	5504	4213	3930
ANN01149	77	77	63	110	87	70	ANN01150
ANN01151	1083	1231	1679	4667	5619	4728
ANN01152	2	3	19	8	4	5
ANN01153	6	5	13	0	10	0
ANN01154	0	5	5	0	0	7
ANN01155	0	9	12	18	61	34
ANN01156	0	0	0	0	0	0
ANN01157	20	29	31	25	80	45
ANN01158	89	89	220	265	301	262
ANN01159	30	41	40	102	68	54
ANN01160	4	6	6	15	12	30
ANN01161	14	28	13	43	72	71
ANN01162	19	44	68	11	38	17
ANN01163	16436	9022	21002	27152	13981	14881
ANN01164	9352	6590	8479	9891	4998	8155
ANN01165	51	64	47	72	49	83
ANN01166	200	189	314	280	173	204
ANN01167	819	684	1242	863	625	603	ANN01168	ANN01169	ANN01170	ANN01171	ANN01172	ANN01175	ANN01176	ANN01177	ANN01179
ANN01173	5	9	10	21	13	23
ANN01174	221	231	288	294	298	596
ANN01178	0	0	2	2	3	0
ANN01180	1936	1251	2606	897	890	987
ANN01181	184	165	400	277	296	308	ANN01183
ANN01182	13	9	19	15	15	11
ANN01184	56	69	100	154	127	124
ANN01185	275	215	812	443	253	361	ANN01186
ANN01187	2290	1327	2548	1859	1541	1611	ANN01190
ANN01188	110	50	93	50	63	45
ANN01189	6	11	5	10	3	3
ANN01191	9	0	11	30	34	24
ANN01192	2570	1057	2431	3528	954	1170
ANN01193	71	63	104	40	42	29
ANN01194	35	34	51	33	30	27
ANN01195	6	0	0	58	27	17
ANN01196	1090	522	1172	3421	2536	3558	ANN01198
ANN01197	63	59	98	102	54	83
ANN01199	0	4	19	21	6	30
ANN01200	0	0	7	2	2	0
ANN01201	9816	5431	11806	15571	8116	10610	ANN01202
ANN01203	4130	4915	6510	4123	4134	3635	ANN01205
ANN01204	9	28	11	17	22	19
ANN01206	1599	1812	2135	2296	1998	1964
ANN01207	31967	40953	45982	108492	199479	102916	ANN01209	ANN01211	ANN01213
ANN01208	2463	2300	2920	14737	27919	16641
ANN01210	52991	59565	68341	138461	223901	130069	ANN01212	ANN01214
ANN01215	38	29	27	104	103	65
ANN01216	981	689	1087	1267	1057	1258	ANN01217	ANN01218
ANN01219	2433	2619	3527	3307	2723	2526	ANN01220
ANN01221	27	28	49	133	108	37
ANN01222	1523	1945	2463	2736	1979	2041	ANN01223
ANN01224	1112	835	1271	929	500	600
ANN01225	42	59	42	74	70	116
ANN01226	9	8	4	16	52	10
ANN01227	3	6	0	0	14	8
ANN01228	6295	1326	9416	12394	5890	5887	ANN01229
ANN01230	1538	1145	2167	2500	1492	1777
ANN01231	56	27	46	64	54	59
ANN01232	692	667	766	801	765	707
ANN01233	1041	838	2098	2451	1576	1849	ANN01234	ANN01236
ANN01235	50	44	61	54	63	50
ANN01237	24494	22774	26695	24184	23950	22941
ANN01238	45	28	46	45	31	26
ANN01239	8	0	15	5	0	11
ANN01240	152	145	94	236	297	244
ANN01241	81	65	54	122	102	70
ANN01242	24	10	10	26	33	37
ANN01243	20	16	26	39	15	10
ANN01244	79	51	83	117	50	110
ANN01245	8	3	10	7	4	18
ANN01246	48	19	53	201	109	166
ANN01247	1	3	5	2	3	7
ANN01248	5832	11013	10911	8976	13206	9940
ANN01249	9130	9437	11928	10043	9265	10395	ANN01251
ANN01250	28	32	48	27	17	16
ANN01252	7	10	7	145	91	99
ANN01253	999	994	1155	1233	1051	1167
ANN01254	1144	988	1272	1520	1292	1587
ANN01255	7	3	18	16	8	0
ANN01256	16	4	45	17	12	17
ANN01257	1038	979	1404	1452	937	1305
ANN01258	5416	3963	4979	6095	4430	5562	ANN01259	ANN01260
ANN01261	3157	1614	2915	4733	2170	2977
ANN01262	490	370	690	594	515	532
ANN01263	6	5	5	19	27	12
ANN01264	375	249	354	610	319	490
ANN01265	5	7	11	24	13	16
ANN01266	16885	23929	29824	25022	24676	25534
ANN01267	59365	37125	66787	65454	49285	40063
ANN01268	90	90	178	124	90	72
ANN01269	0	0	0	0	0	0
ANN01270	0	0	0	0	0	0
ANN01271	59	124	140	164	193	135
ANN01272	4305	5252	6482	4921	5192	4971
ANN01273	2	9	6	40	47	42
ANN01274	3	7	10	70	65	44
ANN01275	902	1228	2023	2480	1547	1616	ANN01276
ANN01277	2080	1819	3051	3240	2750	2592
ANN01278	1159	1136	1406	3254	1430	1750	ANN01279
ANN01280	26213	17732	23351	26294	18098	20138	ANN01281
ANN01282	743	1161	1633	1035	2576	1723
ANN01283	1206	3402	2409	1199	3365	1972
ANN01284	4761	7875	10914	6332	9306	7900
ANN01285	1296	888	1839	2199	998	1233
ANN01286	37	21	58	2	6	6
ANN01287	4032	4706	5870	4549	5182	5567
ANN01288	808	957	1186	1190	1075	1098
ANN01289	18	13	26	34	18	26
ANN01290	16690	12449	22611	27445	22334	21141
ANN01291	19	13	21	21	0	5
ANN01292	6713	6233	7384	7297	7573	7759	ANN01295	ANN01304
ANN01293	0	0	14	4	5	7
ANN01294	416	374	465	695	711	711
ANN01296	0	2	0	5	2	3
ANN01297	255	300	346	856	636	768	ANN01299
ANN01298	521	451	834	33	14	21
ANN01300	806	1067	1490	1207	1080	1120	ANN01301
ANN01302	32	31	54	17	10	9
ANN01303	1544	1227	1924	1623	1787	1474
ANN01305	2601	2187	2999	2226	2122	1980	ANN01307
ANN01306	4	14	30	50	27	51
ANN01308	2424	2084	3769	3929	3021	2832
ANN01309	976	1013	1634	1577	1297	1343
ANN01310	130	67	228	196	46	137
ANN01311	396	366	756	357	262	241
ANN01312	736	533	806	466	340	299
ANN01313	4431	2176	4200	5965	2525	3611
ANN01314	21	18	7	22	36	39
ANN01315	4	10	4	3	8	0
ANN01316	3	4	0	4	1	2
ANN01317	179	94	190	332	141	145
ANN01318	4631	4211	5409	3052	3723	3201	ANN01319	ANN01320
ANN01321	6791	6148	8611	8909	6832	6962
ANN01322	21	10	54	1706	1290	1399
ANN01323	0	7	4	10	1	7
ANN01324	18	10	27	43	25	42
ANN01325	3	2	1	1	11	0
ANN01326	1	2	1	6	3	2
ANN01327	0	0	0	0	0	0
ANN01328	1082	1130	1736	1276	1111	1156
ANN01329	16	10	10	15	5	10
ANN01330	574	321	1101	743	421	298
ANN01331	0	0	0	0	0	0
ANN01332	0	0	0	0	0	0
ANN01333	708	1319	1124	751	1619	1040
ANN01334	6	6	8	4	9	8
ANN01335	1	1	4	10	7	10
ANN01336	11	18	20	6	6	5
ANN01337	14	9	7	7	0	11
ANN01338	11	23	30	40	27	21
ANN01339	6	4	1	22	7	10
ANN01340	4622	5361	7055	8458	5186	7162	ANN01341	ANN01342	ANN01343	ANN01344
ANN01345	3382	2505	3953	5848	3356	3319
ANN01346	1366	1607	1947	1883	1911	1573	ANN01347	ANN01348
ANN01349	3372	4067	4508	4874	4922	4750	ANN01350
ANN01351	1193	1286	1364	1171	957	1025
ANN01352	498	455	635	602	528	454
ANN01353	1980	1280	2008	2244	1321	1131
ANN01354	1810	1516	2005	2030	1719	1518
ANN01355	23	7	9	117	61	70
ANN01356	2	0	8	4	9	6
ANN01357	8	5	7	10	9	7
ANN01358	1	1	1	1	0	1
ANN01359	6208	6662	10047	8819	8085	8114	ANN01368	ANN01369	ANN01370
ANN01360	38	39	49	102	67	83
ANN01361	0	1	1	2	2	1
ANN01362	26	32	24	16	35	28
ANN01363	535	583	550	656	671	838	ANN01364
ANN01365	150	166	210	328	269	279
ANN01366	204	95	188	417	244	349
ANN01367	38	29	37	26	11	12
ANN01371	401	354	458	243	350	285
ANN01372	16	42	56	73	49	47
ANN01373	170	73	214	247	170	130
ANN01374	304	367	490	335	314	403
ANN01375	12	16	15	35	32	25
ANN01376	15	37	28	40	52	45
ANN01377	946	848	1122	676	828	713
ANN01378	1404	2222	2575	1338	1869	1667
ANN01379	0	3	0	3	0	0
ANN01380	377	441	530	278	415	331
ANN01381	338	328	390	207	168	281
ANN01382	17	7	22	25	15	18
ANN01383	180	178	290	289	219	275
ANN01384	4835	4080	6159	5720	3903	4275
ANN01385	0	2	5	5	6	4
ANN01386	3	0	0	4	0	0
ANN01387	41	37	71	48	23	45
ANN01388	207	109	226	336	235	236
ANN01389	90	260	167	217	251	234
ANN01390	47	55	56	92	122	88
ANN01391	3	7	7	11	13	12
ANN01392	141	105	45	244	131	179
ANN01393	10	2	15	17	15	8
ANN01394	849	874	1228	2599	1619	1811
ANN01395	427	262	370	970	618	832
ANN01396	11	0	21	43	14	17
ANN01397	169	211	324	543	354	346
ANN01398	581	792	690	271	497	1103
ANN01399	894	762	1140	1415	1141	1153
ANN01400	3	4	10	8	3	3
ANN01401	10	15	0	28	24	5
ANN01402	0	0	0	0	0	0
ANN01403	66	44	78	81	28	47
ANN01404	76	50	71	69	26	49
ANN01405	68	54	62	61	32	45
ANN01406	5352	4815	6421	6431	5521	5428	ANN01407	ANN01408
ANN01409	364	252	374	445	464	439
ANN01410	4	2	6	97	139	129
ANN01411	6084	5047	5901	9004	4810	5175
ANN01412	17	12	34	217	301	256
ANN01413	11	0	11	5	5	0
ANN01414	263	446	474	938	676	476
ANN01415	4	5	0	2	5	0
ANN01416	0	2	3	4	2	4
ANN01417	375	694	579	361	952	676
ANN01418	8690	7072	10350	15557	9944	11575
ANN01419	601	510	663	1849	1567	1724
ANN01420	252	261	251	527	334	275
ANN01421	2	0	2	2	0	2
ANN01422	22	9	11	85	10	26
ANN01423	172	147	264	433	307	345
ANN01424	56	42	77	51	47	59
ANN01425	1718	1357	2129	1623	1478	1394
ANN01426	2214	1974	2584	2073	1391	1941
ANN01427	242	148	262	191	204	158
ANN01428	1298	1590	1839	1209	1356	1345
ANN01429	57	26	72	82	76	52
ANN01430	1116	624	1050	704	729	1139
ANN01431	10	8	27	0	0	14
ANN01432	44	38	83	43	34	65
ANN01433	5760	4500	5981	7097	5273	5513
ANN01434	0	11	15	0	0	0
ANN01435	0	2	5	0	0	0
ANN01436	37	32	71	55	43	71
ANN01437	12	0	5	12	4	21
ANN01438	9	8	0	14	4	11
ANN01439	0	0	0	6	0	0
ANN01440	420	398	655	642	624	673
ANN01441	0	0	0	0	0	0
ANN01442	1172	1188	1491	1128	1144	1324
ANN01443	924	1112	1264	943	1072	1193
ANN01444	520	625	744	534	682	497	ANN01445
ANN01446	556	444	527	890	1015	944
ANN01447	371	467	540	532	599	565
ANN01448	152	143	211	315	456	354
ANN01449	13428	14732	17167	15202	15692	17440
ANN01450	785	896	956	817	930	831
ANN01451	17	15	22	16	13	9
ANN01452	3123	3923	4766	4591	4068	4187	ANN01454
ANN01453	1909	1711	2238	2015	1991	2215
ANN01455	7902	8144	10101	11662	9888	10458
ANN01456	2661	2631	3140	3777	2781	3484
ANN01457	528	481	596	703	361	673
ANN01458	0	11	12	13	5	0
ANN01459	5	6	9	0	4	0
ANN01460	35	22	59	39	30	24
ANN01461	696	645	934	1016	1026	761
ANN01462	0	0	0	0	1	0
ANN01463	7416	6577	8163	7855	6559	6653
ANN01464	3959	2524	5225	4254	2974	3224
ANN01465	11	7	14	54	19	71
ANN01466	2782	1555	2493	2324	1350	1381
ANN01467	6	5	2	9	20	11
ANN01468	506	243	760	434	414	480
ANN01469	750	651	913	1146	748	1043
ANN01470	1896	2146	4572	4049	2952	3012	ANN01471	ANN01472	ANN01474
ANN01473	0	5	3	3	6	0
ANN01475	3	3	2	2	1	2
ANN01476	15	17	9	11	10	11
ANN01477	809	738	1207	1353	921	995
ANN01478	2011	1668	2586	2200	2006	2109
ANN01479	40	36	67	111	67	77
ANN01480	592	603	683	1160	1066	889	ANN01481
ANN01482	2175	2485	2873	2792	2723	2481
ANN01483	960	831	1177	1329	1202	1353
ANN01484	2	0	0	0	0	0
ANN01485	3839	2389	4549	6136	3244	3400
ANN01486	259	236	303	456	314	380
ANN01487	2923	2226	3793	4219	2448	2601
ANN01488	351	260	559	726	464	554	ANN01489
ANN01490	748	717	1037	1045	937	1026	ANN01491
ANN01492	616	627	714	1014	678	772
ANN01493	2045	1803	2819	2284	1859	1866
ANN01494	1789	1909	3269	2119	2035	1795
ANN01495	18	17	24	20	19	13
ANN01496	26915	27909	35053	49268	35034	35299	ANN01497
ANN01498	7	6	0	2	12	11
ANN01499	7	4	14	11	7	2
ANN01500	2	1	3	1	3	0
ANN01501	14	14	31	89	48	43
ANN01502	330	290	339	280	242	249
ANN01503	97	112	133	74	39	66
ANN01504	7	3	9	2	2	2
ANN01505	33	41	80	5	5	2
ANN01506	2277	2654	3466	2306	1409	1656	ANN01507
ANN01508	685	649	821	594	602	527
ANN01509	245	210	298	264	258	350
ANN01510	4453	4025	5435	3760	2673	2680
ANN01511	241	239	309	414	392	397
ANN01512	1791	1616	2205	4309	3761	3711	ANN01513	ANN01514	ANN01515
ANN01516	3	9	23	20	16	11
ANN01517	2	3	2	6	7	0
ANN01518	585	554	687	1032	979	911
ANN01519	201	130	235	269	211	219	ANN01520
ANN01521	779	990	877	725	893	1085
ANN01522	159	183	165	305	237	377
ANN01523	777	1256	920	1635	1219	1726
ANN01524	19	35	100	85	46	38	ANN01527
ANN01525	0	0	0	0	0	2
ANN01526	0	0	2	0	0	0
ANN01528	494	280	727	3352	683	993	ANN01529	ANN01531
ANN01530	1	1	3	1	10	2
ANN01532	58	91	74	285	179	286
ANN01533	17	19	8	18	19	25
ANN01534	726	641	979	961	927	791
ANN01535	547	644	675	2272	1887	2447	ANN01538	ANN01541
ANN01536	4	3	8	6	1	1
ANN01537	0	0	0	0	0	0
ANN01539	1	1	1	0	2	1
ANN01540	1	0	2	15	6	7
ANN01542	26	34	55	47	29	37
ANN01543	10	16	18	44	42	60
ANN01544	11	14	11	21	8	16
ANN01545	1043	1050	1671	9549	3798	4227
ANN01546	32	17	19	43	35	58
ANN01547	527	912	606	739	814	1184
ANN01548	0	0	0	0	0	0
ANN01549	4	6	7	5	5	7
ANN01550	0	0	0	0	0	0
ANN01551	911	656	984	1023	951	990
ANN01552	318	153	368	223	230	220
ANN01553	14236	12797	15231	17171	17213	15127
ANN01554	1073	1242	1836	1321	1147	1117	ANN01555
ANN01556	2	6	8	11	5	9
ANN01557	9618	5546	12074	30908	10900	11634
ANN01558	533	645	756	573	740	690
ANN01559	3244	2292	2849	2829	1561	1361
ANN01560	928	1027	1354	1000	951	878
ANN01561	3821	3966	6355	4128	2947	3661	ANN01562	ANN01563
ANN01564	464	590	887	663	635	489
ANN01565	1495	444	3120	5344	1334	1599	ANN01566	ANN01567	ANN01571
ANN01568	3	1	4	3	5	3
ANN01569	87	90	106	65	85	57
ANN01570	1	2	1	2	0	0
ANN01572	21	23	38	67	44	37
ANN01573	312	156	418	246	169	159
ANN01574	762	696	1050	654	397	502
ANN01575	962	1008	1256	1151	1158	1027
ANN01576	3900	3571	4684	3011	2840	2455
ANN01577	2739	1843	2755	3617	2313	2576
ANN01578	2203	2252	2959	3127	2449	2339
ANN01579	4708	5931	7352	3497	5864	4799	ANN01581
ANN01580	1	0	4	1	0	0
ANN01582	7	7	5	7	5	7
ANN01583	38	91	89	703	245	486	ANN01584
ANN01585	1118	1722	1639	2426	2925	2979	ANN01586	ANN01588	ANN01590
ANN01587	0	0	0	0	1	2
ANN01589	183	271	239	57	23	58
ANN01591	134	190	172	251	172	259
ANN01592	1410	1788	1832	2703	1713	2707
ANN01593	141	190	206	237	181	225
ANN01594	76	88	62	581	263	451
ANN01595	29	20	63	112	52	104
ANN01596	0	6	0	56	21	17
ANN01597	71	65	60	121	269	122	ANN01598
ANN01599	12	35	41	77	44	62	ANN01601
ANN01600	39	28	52	79	84	49
ANN01602	3	0	0	3	0	0
ANN01603	0	0	0	2	0	0
ANN01604	1	0	3	17	8	8
ANN01605	2	3	6	4	4	3
ANN01606	9	11	17	29	16	25
ANN01607	14	7	8	37	8	15
ANN01608	577	721	381	94	461	204
ANN01609	204	35	133	113	49	64
ANN01610	2431	1819	3452	3556	2314	2513	ANN01613	ANN01615	ANN01616	ANN01617	ANN01618
ANN01611	0	5	6	4	6	5
ANN01612	0	0	4	0	2	0
ANN01614	6	8	10	5	4	1
ANN01619	1686	1410	1710	3018	2830	2490
ANN01620	1446	1505	1948	1851	1523	1701	ANN01621	ANN01622
ANN01623	24	29	55	32	21	31
ANN01624	0	0	0	0	0	0
ANN01625	7341	3215	6615	13885	4683	5325	ANN01626
ANN01627	20	20	38	14	5	12
ANN01628	1373	1727	2218	3264	2218	2377
ANN01629	0	1	6	4	0	2
ANN01630	16	17	27	26	13	24
ANN01631	608	569	773	805	698	667
ANN01632	2038	1186	2218	2448	1330	1995
ANN01633	2652	1878	2295	5440	2869	3748
ANN01634	2763	3983	6524	7600	5468	5469
ANN01635	2516	1500	3371	3062	1664	1931
ANN01636	904	514	906	1109	703	876	ANN01637	ANN01638
ANN01639	1165	1186	1420	1710	1299	1354	ANN01640
ANN01641	28	13	28	35	54	30
ANN01642	518	514	724	801	652	544
ANN01643	107	139	166	192	208	108	ANN01644
ANN01645	10	5	19	30	20	7
ANN01646	21	24	29	28	13	12
ANN01647	171	73	205	196	115	105
ANN01648	16	15	15	16	16	20
ANN01649	7	8	11	10	11	7
ANN01650	4810	4027	6771	8659	4801	5439
ANN01651	29	29	87	24	68	53
ANN01652	14	7	10	16	6	15
ANN01653	5015	3073	4377	7784	4311	6127	ANN01654	ANN01656
ANN01655	0	0	0	0	0	0
ANN01657	61	71	48	108	53	36
ANN01658	139	138	195	309	178	168
ANN01659	0	0	0	0	0	0
ANN01660	571	505	675	853	637	675
ANN01661	8	33	17	22	47	44
ANN01662	539	332	554	486	338	492	ANN01664
ANN01663	770	674	869	791	630	691
ANN01665	869	918	1206	869	720	734
ANN01666	3	32	8	9	8	6
ANN01667	16	10	8	4	3	4
ANN01668	6428	6632	7611	1743	1569	1372
ANN01669	0	0	0	0	0	0
ANN01670	0	0	0	0	0	0
ANN01671	155	116	205	84	55	88
ANN01672	618	588	742	802	588	547	ANN01673
ANN01674	1	3	1	3	1	1
ANN01675	1220	1409	1663	1724	1353	1557
ANN01676	45	40	178	111	114	103
ANN01677	2	1	1	2	0	1
ANN01678	1	0	0	0	1	0
ANN01679	777	769	923	976	859	819
ANN01680	19811	14302	19135	21008	16215	17956
ANN01681	271	213	286	332	282	345
ANN01682	1343	866	1354	1456	992	1243
ANN01683	39	51	60	43	21	32
ANN01684	33	32	27	51	19	40
ANN01685	0	7	7	5	5	1
ANN01686	0	4	0	0	10	22
ANN01687	5	12	3	15	6	5
ANN01688	839	750	1025	1132	1039	956
ANN01689	1445	1397	1389	1575	1629	1382
ANN01690	871	869	1207	1669	1170	1305
ANN01691	26	31	65	22	5	22
ANN01692	5	6	13	5	1	4
ANN01693	140	147	172	126	86	106
ANN01694	4	2	11	7	7	7
ANN01695	10	12	24	19	24	11
ANN01696	1310	2020	3540	3562	3480	2772	ANN01697	ANN01698
ANN01699	129	65	102	142	80	71
ANN01700	225	142	219	262	215	196
ANN01701	2801	1624	2106	3475	2349	3295
ANN01702	177	176	225	169	117	156
ANN01703	1697	1771	2329	3022	2479	2169	ANN01704
ANN01705	261	255	486	724	773	619
ANN01706	952	818	1132	1094	1160	886
ANN01707	2031	1786	2301	2004	1989	1735	ANN01708
ANN01709	8	23	27	29	26	45
ANN01710	1242	2317	2547	1807	2923	2253	ANN01711	ANN01712
ANN01713	245	195	365	300	250	211
ANN01714	969	752	1234	1178	939	719
ANN01715	2563	2044	4388	4495	3444	3039
ANN01716	3512	3708	5257	5048	4209	4197	ANN01717	ANN01718
ANN01719	1164	789	1743	1762	1650	1315
ANN01720	9799	6586	12231	14673	7424	7850	ANN01729
ANN01721	4009	3777	5627	6767	4116	4592
ANN01722	3	6	6	11	16	42
ANN01723	3886	1755	2408	7172	3309	2070	ANN01740
ANN01724	1113	642	1028	488	529	758
ANN01725	0	2	0	2	0	0
ANN01726	4	2	9	20	11	9
ANN01727	54	58	109	35	40	31
ANN01728	2	1	3	2	1	1
ANN01730	122	56	203	116	136	125
ANN01731	0	1	1	0	2	2
ANN01732	1	1	1	1	1	1
ANN01733	4	0	0	0	0	0
ANN01734	98	121	164	285	363	272
ANN01735	141	91	169	729	440	298
ANN01736	368	204	243	403	177	267
ANN01737	0	0	0	1	0	0
ANN01738	6	3	5	5	4	6
ANN01739	190	79	211	311	185	208
ANN01741	43	45	50	95	59	53
ANN01742	837	333	951	1062	523	537
ANN01743	13320	17206	43023	53574	28785	26962	ANN01744	ANN01745
ANN01746	1216	1336	1638	1051	647	991
ANN01747	1059	827	1215	836	627	805
ANN01748	744	1090	1065	732	739	957
ANN01749	3279	3243	3949	4185	4384	3950
ANN01750	41	19	60	64	14	30
ANN01751	278	352	478	604	418	491
ANN01752	61	51	82	58	33	54
ANN01753	791	533	733	1843	1528	1453
ANN01754	38720	21054	45070	47804	25348	27686	ANN01755	ANN01756
ANN01757	5	0	8	15	5	3
ANN01758	5192	4271	5517	7640	3532	6936	ANN01761
ANN01759	1989	2087	2990	3876	4488	3819	ANN01767	ANN01768
ANN01760	4	2	4	11	4	10
ANN01762	0	0	0	0	0	0
ANN01763	1	2	3	2	1	0
ANN01764	20	3	26	34	33	29
ANN01765	2	1	3	2	1	0
ANN01766	9	4	7	6	6	10
ANN01769	477	402	623	519	588	581
ANN01770	1585	1708	1837	1523	2324	1982
ANN01771	2469	2271	2647	3027	2630	2693
ANN01772	1223	956	1828	1440	1448	1444
ANN01773	715	716	1204	1707	1368	1359
ANN01774	355	355	421	599	549	493
ANN01775	1508	1582	1589	3277	560	2094
ANN01776	0	0	0	1	0	0
ANN01777	5	3	7	1	1	1
ANN01778	29	45	53	9	12	15
ANN01779	1259	1240	1821	3118	1300	1654
ANN01780	4	34	27	90	24	18
ANN01781	23	26	32	197	91	125
ANN01782	5550	2721	5230	8454	4194	5636
ANN01783	0	2	0	8	2	4
ANN01784	1322	992	1740	2756	1692	2242
ANN01785	98	61	135	117	82	81
ANN01786	0	0	0	0	0	0
ANN01787	2025	2256	2913	2211	1728	1562	ANN01789
ANN01788	0	0	0	0	0	0
ANN01790	9	4	11	25	25	25
ANN01791	2	4	3	11	7	6
ANN01792	0	3	4	14	3	4
ANN01793	217	211	303	78	115	203
ANN01794	0	0	0	0	0	0
ANN01795	0	0	0	2	0	0
ANN01796	4	5	12	12	6	5
ANN01797	0	0	4	15	13	14
ANN01798	1880	1883	2062	1855	1736	1770
ANN01799	32	31	77	74	55	98
ANN01800	11	6	23	24	5	10
ANN01801	6	5	6	110	153	45
ANN01802	0	0	0	0	0	0
ANN01803	1050	1459	1651	1787	1744	1561	ANN01804
ANN01805	3478	3915	5209	4411	4558	3981	ANN01809
ANN01806	49	24	49	24	17	0
ANN01807	9	5	3	9	11	3
ANN01808	220	314	353	281	262	228
ANN01810	79	60	93	136	93	115
ANN01811	786	794	1387	1065	504	576
ANN01812	1004	1247	1851	1513	1322	1477	ANN01813
ANN01814	1643	1347	2214	1444	1089	1179
ANN01815	973	762	1525	3177	1589	1412	ANN01816
ANN01817	278	201	335	957	988	899
ANN01818	29	33	62	271	206	268
ANN01819	0	6	6	6	12	11
ANN01820	701	785	1271	2062	2347	1855	ANN01821	ANN01822	ANN01823
ANN01824	358	317	442	631	580	509	ANN01825
ANN01826	19	25	51	52	13	29
ANN01827	3	4	7	16	15	12
ANN01828	18	8	10	12	12	10
ANN01829	598	461	778	1401	1103	900
ANN01830	84	74	104	124	84	150
ANN01831	992	924	1607	2627	1762	2265
ANN01832	29	30	22	24	12	7
ANN01833	45	65	54	60	33	40
ANN01834	164	86	144	141	32	57
ANN01835	1611	941	1971	3891	2575	2772	ANN01836	ANN01837	ANN01838
ANN01839	3761	2691	4670	2477	1265	1558
ANN01840	4	5	4	0	2	0
ANN01841	39	51	44	21	18	18
ANN01842	29	22	18	17	26	31
ANN01843	34	42	0	40	37	44
ANN01844	12	16	7	4	5	0
ANN01845	113	136	325	236	95	59
ANN01846	1980	1600	2155	3029	1772	2110
ANN01847	5	15	10	10	32	8
ANN01848	514	392	587	359	244	238	ANN01849
ANN01850	1390	1784	2098	1145	864	971
ANN01851	490	547	576	171	132	172
ANN01852	671	807	1706	523	368	394	ANN01853
ANN01854	272	238	337	144	49	147
ANN01855	58	26	85	13	11	6
ANN01856	14	7	15	13	13	13
ANN01857	2110	1962	2271	1079	817	850
ANN01858	23	14	10	7	0	0
ANN01859	584	620	768	55	36	60
ANN01860	22	13	3	45	69	77
ANN01861	8	7	13	29	23	43
ANN01862	8	8	7	22	24	29
ANN01863	1231	798	1393	4224	2405	2793
ANN01864	0	0	0	10	12	10
ANN01865	12	0	11	35	27	61
ANN01866	13	6	9	26	25	12
ANN01867	19	23	25	71	19	27
ANN01868	279	197	193	679	359	434
ANN01869	58	26	65	69	49	42	ANN01870
ANN01871	0	0	0	12	0	28
ANN01872	151	168	85	278	313	311	ANN01873	ANN01874
ANN01875	16	3	9	24	13	29
ANN01876	16	19	35	50	11	15
ANN01877	37	14	28	65	48	32
ANN01878	3044	2340	4690	5754	3503	3727	ANN01880	ANN01881
ANN01879	25	22	19	14	44	20
ANN01882	4239	2404	4656	3197	1844	1963
ANN01883	101	88	132	213	54	70
ANN01884	38	58	117	104	96	99
ANN01885	23	21	10	10	7	8
ANN01886	6	13	11	8	8	9
ANN01887	1520	1247	1417	2001	1801	1854
ANN01888	1112	1063	1443	1914	1443	1601
ANN01889	95	87	111	17	24	30
ANN01890	5	5	8	0	0	3
ANN01891	12	11	12	20	14	15
ANN01892	3	6	7	7	5	8
ANN01893	8	11	8	6	4	7
ANN01894	7	13	12	8	12	17
ANN01895	0	0	0	0	2	0
ANN01896	10	24	33	15	10	8
ANN01897	0	0	0	0	3	0
ANN01898	1272	1323	2129	1420	1197	1112	ANN01899	ANN01900
ANN01901	1079	844	1390	1216	1137	1170
ANN01902	6177	4157	6380	6708	3867	4106
ANN01903	5	7	7	5	5	2
ANN01904	1030	1042	1776	1631	1018	1054
ANN01905	5576	4334	7268	8292	4856	6100
ANN01906	0	0	0	0	0	0
ANN01907	759	415	697	1003	487	669
ANN01908	1861	1799	2474	1751	1648	1546
ANN01909	0	1	0	0	2	2
ANN01910	32	15	34	20	20	25
ANN01911	14	23	42	37	23	13
ANN01912	31	39	59	25	20	29
ANN01913	0	0	0	17	0	0
ANN01914	10	7	14	33	15	16
ANN01915	2	0	19	89	45	47
ANN01916	12	5	8	27	18	21
ANN01917	15	13	17	20	17	15
ANN01918	0	0	0	1	0	0
ANN01919	0	0	0	0	2	0
ANN01920	21	7	13	16	13	26
ANN01921	978	1026	1103	1556	1213	1462
ANN01922	1591	1618	2721	2582	2446	2275
ANN01923	721	886	1043	1507	976	1104	ANN01925
ANN01924	1	0	5	0	3	3
ANN01926	271	244	352	303	286	331
ANN01927	1095	783	1147	1606	1098	1088
ANN01928	195	247	348	285	368	275
ANN01929	8	13	9	31	30	34
ANN01930	1790	1475	2578	3442	2781	2462
ANN01931	122	189	185	208	234	260
ANN01932	304	543	491	221	548	480
ANN01933	29	25	31	59	43	60
ANN01934	78	104	124	30	126	82
ANN01935	25	18	29	33	22	16
ANN01936	0	0	2	9	2	3
ANN01937	17	11	35	23	15	14
ANN01938	2497	1429	2218	3516	1813	2003	ANN01939
ANN01940	77	38	70	112	81	76
ANN01941	2	1	2	34	47	29
ANN01942	174	147	252	297	124	181
ANN01943	1954	344	1232	3722	596	854	ANN01944
ANN01945	26858	7529	16904	34738	7713	12168
ANN01946	1311	916	1296	1586	941	1492	ANN01947
ANN01948	937	1348	1326	1098	1154	969
ANN01949	5439	8048	7765	6499	8717	9028
ANN01950	1797	1469	2193	2566	1267	2382
ANN01951	5	8	4	10	2	3
ANN01952	10	9	9	20	7	9
ANN01953	2833	2910	3062	3527	4498	4674
ANN01954	1875	1436	1932	2713	1680	1438
ANN01955	1085	975	1096	1180	1284	1058
ANN01956	4926	5300	7291	10827	6563	7887
ANN01957	20	21	34	33	22	14
ANN01958	15	7	11	57	31	35
ANN01959	3717	3351	4191	4490	3871	3743
ANN01960	555	1973	1081	104	3029	1951
ANN01961	3	0	0	3	2	4
ANN01962	350	269	355	414	320	333
ANN01963	129	58	140	113	82	67
ANN01964	3	5	3	7	5	5
ANN01965	11	23	16	4	6	2
ANN01966	3	2	3	0	1	5
ANN01967	8	9	12	3	7	4
ANN01968	1887	790	1760	1301	762	668
ANN01969	23	18	44	37	43	33
ANN01970	238	132	171	293	202	348
ANN01971	186	96	174	231	160	185
ANN01972	0	2	3	5	3	0
ANN01973	455	258	368	669	310	249
ANN01974	278	289	304	374	278	315
ANN01975	56	52	88	166	101	120
ANN01976	466	348	825	1170	616	661
ANN01977	21836	24310	26821	26355	24736	26324
ANN01978	11305	6114	13224	16311	9100	11485
ANN01979	627	479	731	632	561	595
ANN01980	3985	2986	3983	3852	4129	3774	ANN01981
ANN01982	2560	1985	2883	3328	2277	3082
ANN01983	10	8	19	17	16	16
ANN01984	21	24	24	23	17	12
ANN01985	19781	10361	17837	26277	11241	15225
ANN01986	10306	13741	17422	19984	15239	16426
ANN01987	1356	1108	1824	5738	3207	2567
ANN01988	13278	5869	13184	30417	16845	17113
ANN01989	351	271	462	636	546	455
ANN01990	6	2	19	15	11	9
ANN01991	51	48	103	53	40	41
ANN01992	373	276	499	477	479	501
ANN01993	0	0	6	1	0	0
ANN01994	20769	9970	21170	19560	14816	17845	ANN01996
ANN01995	0	0	0	1	0	0
ANN01997	0	0	0	0	0	0
ANN01998	1191	999	1404	1672	963	1773	ANN01999	ANN02000	ANN02001	ANN02002
ANN02003	10150	5795	11014	17315	6756	8396	ANN02013	ANN02014
ANN02004	107	97	180	215	107	175
ANN02005	3437	2102	3468	5028	2463	4045	ANN02006
ANN02007	109	65	111	131	135	154
ANN02008	174	157	350	174	305	227
ANN02009	6469	4790	13524	18214	10620	19189
ANN02010	227	190	286	294	181	208
ANN02011	2016	573	1609	3360	1070	911
ANN02012	1273	1167	1353	1446	1237	1230
ANN02015	5	3	4	9	8	5
ANN02016	202	186	270	319	194	236
ANN02017	766	495	935	1346	763	1150	ANN02018
ANN02019	0	0	0	0	0	3
ANN02020	686	812	930	930	612	693
ANN02021	1881	2416	2503	2711	2449	2667
ANN02022	9	6	16	12	9	11
ANN02023	174	180	199	186	137	160
ANN02024	50	92	69	50	25	15
ANN02025	1725	1526	2407	2582	2089	2295	ANN02027
ANN02026	525	318	615	616	485	782
ANN02028	174	163	259	130	235	271
ANN02029	24	24	46	36	29	24
ANN02030	255	85	408	482	403	226
ANN02031	14	14	35	39	12	25
ANN02032	0	0	0	6	6	3
ANN02033	0	1	7	3	1	2
ANN02034	325	223	543	323	662	222
ANN02035	1140	946	1277	1839	1246	1560
ANN02036	3609	2401	4517	8400	3503	3715	ANN02037	ANN02038	ANN02039	ANN02040	ANN02041
ANN02042	8	28	37	54	61	43
ANN02043	1435	1364	1748	2392	1786	1922
ANN02044	777	630	1171	1164	991	1006
ANN02045	391	421	416	217	518	450
ANN02046	14	11	21	8	41	16
ANN02047	1	4	6	0	13	0
ANN02048	627	518	679	497	558	523
ANN02049	467	263	497	403	479	345
ANN02050	288	187	255	395	146	158
ANN02051	0	1	0	1	0	0
ANN02052	0	1	0	1	0	0
ANN02053	14	14	15	28	14	25
ANN02054	586	627	766	813	898	818
ANN02055	94	118	170	143	155	124
ANN02056	626	563	776	811	639	781
ANN02057	1044	785	1136	2238	1208	1285
ANN02058	61	77	143	168	104	116
ANN02059	600	496	659	762	521	628
ANN02060	1928	1793	2556	2517	1921	2069
ANN02061	5	0	7	8	5	8
ANN02062	81	71	61	111	159	130
ANN02063	125	64	96	92	71	85
ANN02064	2266	2043	2743	3767	2552	2478	ANN02065	ANN02066
ANN02067	23	16	0	26	11	19
ANN02068	10	8	26	21	17	13
ANN02069	300	1627	1789	31	4165	1958	ANN02071
ANN02070	4	5	9	2	4	2
ANN02072	3234	2363	3081	3618	2425	3348
ANN02073	1089	973	1143	1076	1093	1153
ANN02074	14058	10881	13229	15781	12209	13747
ANN02075	19535	10506	19155	16229	11712	10535	ANN02076
ANN02077	1450	611	1263	1028	774	580
ANN02078	1369	1568	2875	3380	2314	2624
ANN02079	285	594	486	747	691	638	ANN02080
ANN02081	5	5	5	0	8	4
ANN02082	22186	12696	23366	32399	14695	25016
ANN02083	30	40	54	41	51	36
ANN02084	1184	1080	1629	2691	1849	2153
ANN02085	2993	2777	4688	4888	3602	3474
ANN02086	370	325	637	614	475	459
ANN02087	4	10	6	22	13	21
ANN02088	1255	2597	4263	3292	4906	3189	ANN02089	ANN02090
ANN02091	0	1	0	0	1	0
ANN02092	0	0	0	1	0	2
ANN02093	55	26	67	100	71	70
ANN02094	476	340	786	971	634	608	ANN02095
ANN02096	2310	1774	2472	3382	2869	2929
ANN02097	802	549	1317	1930	994	1257
ANN02098	7	4	5	8	12	5
ANN02099	760	843	1041	1138	1051	973	ANN02101
ANN02100	1215	1348	1722	1631	1848	1636	ANN02102
ANN02103	1036	819	1021	1037	994	1144
ANN02104	6894	4348	6314	6231	5463	5310	ANN02108
ANN02105	205	135	294	376	348	328	ANN02106
ANN02107	1751	1544	1843	1483	1450	1662
ANN02109	1266	1025	1408	1359	1534	1321
ANN02110	61	22	63	22	58	66
ANN02111	294	241	419	396	263	340	ANN02116
ANN02112	13	12	12	43	12	10
ANN02113	367	659	1023	401	344	333
ANN02114	81	72	144	209	123	213
ANN02115	25	30	43	60	43	42
ANN02117	196	235	241	393	366	391
ANN02118	1409	1214	1552	1571	1455	1260	ANN02119
ANN02120	1128	575	1269	1793	1047	1482
ANN02121	112	84	147	95	92	115
ANN02122	155	160	273	322	319	325
ANN02123	243	177	407	318	221	249
ANN02124	5	1	7	8	16	2
ANN02125	758	549	855	994	654	965	ANN02127
ANN02126	40	49	45	56	60	44
ANN02128	2408	2193	2781	2845	3222	2712
ANN02129	1985	1654	2349	3236	1936	2404
ANN02130	2535	1824	3113	3623	2831	2767
ANN02131	6628	3518	5699	8105	3328	3720
ANN02132	0	0	0	2	0	1
ANN02133	2	0	3	0	1	1
ANN02134	793	320	718	930	511	781
ANN02135	1514	1308	1808	1961	1138	1459
ANN02136	11255	5287	11403	17133	6690	8260
ANN02137	11789	10510	13830	14018	10436	11908
ANN02138	394	391	671	473	325	336	ANN02139	ANN02140
ANN02141	807	727	938	1359	1082	1097
ANN02142	354	549	535	619	452	417	ANN02143
ANN02144	915	863	1125	1043	962	864	ANN02145
ANN02146	228	341	529	318	434	414
ANN02147	2501	1981	1540	2995	1765	1596
ANN02148	1565	2707	3610	1498	3597	2945	ANN02149
ANN02150	1025	886	1008	889	636	910
ANN02151	922	706	1143	1266	668	896
ANN02152	7	0	5	3	0	2
ANN02153	374	438	502	175	121	101
ANN02154	0	0	0	0	0	0
ANN02155	0	0	0	0	0	0
ANN02156	409	256	503	15	10	17
ANN02157	1	2	0	1	0	0
ANN02158	6	2	6	13	3	2
ANN02159	124	74	251	473	238	177
ANN02160	376	243	521	1137	440	480
ANN02161	900	1006	1199	1639	1278	1444
ANN02162	4188	2748	5501	5382	3051	3284
ANN02163	1065	777	1416	1572	1341	1252
ANN02164	1018	848	1046	649	1053	876
ANN02165	988	1537	1574	1875	1414	1841	ANN02167
ANN02166	0	0	0	1	1	0
ANN02168	1779	1642	2016	1978	1902	1794	ANN02169
ANN02170	563	305	634	1148	575	741
ANN02171	5	10	24	9	13	33
ANN02172	258	174	285	430	276	343
ANN02173	26	20	43	0	2	4
ANN02174	2066	946	1983	2181	1417	1954
ANN02175	4	3	16	11	7	7
ANN02176	2245	1599	3347	2075	1812	2026	ANN02178	ANN02179
ANN02177	4	7	3	24	13	11
ANN02180	705	641	997	369	800	642
ANN02181	2961	2575	3741	3031	2056	2341
ANN02182	681	386	1013	1116	708	714
ANN02183	1097	836	1087	1307	949	952
ANN02184	1246	964	1409	1529	1090	1288	ANN02185	ANN02186
ANN02187	68	35	128	135	45	65	ANN02188
ANN02189	7819	4531	8226	7821	5269	5464
ANN02190	350	208	398	324	337	429
ANN02191	444	258	365	325	414	502
ANN02192	694	660	684	499	552	563
ANN02193	2311	2213	3324	3314	3025	2971	ANN02194
ANN02195	355	262	349	421	365	494
ANN02196	273	263	530	733	455	481
ANN02197	2285	1821	2600	2947	2328	2656
ANN02198	2	3	2	18	19	19
ANN02199	387	840	512	239	931	733
ANN02200	39	9	27	46	11	29
ANN02201	6946	4314	6787	3649	4943	6149	ANN02202
ANN02203	2739	3861	4693	4309	5416	4350
ANN02204	9	14	17	11	17	21
ANN02205	10	18	21	34	35	22
ANN02206	2190	3908	4674	4080	4023	3319
ANN02207	8501	7702	10831	10912	7057	8446	ANN02209
ANN02208	4	4	9	6	5	3
ANN02210	3	6	3	5	5	3
ANN02211	11	15	13	31	0	8
ANN02212	9	23	20	11	39	26
ANN02213	50	50	40	61	104	36
ANN02214	359	689	653	547	656	432
ANN02215	930	953	1350	2939	2129	1888
ANN02216	54	270	156	178	488	267	ANN02217
ANN02218	817	553	1051	1752	960	1099
ANN02219	1383	1388	1923	2495	1731	1746
ANN02220	9492	9843	12012	11024	10779	10605	ANN02221	ANN02242
ANN02222	2825	2650	2907	4495	3397	3260
ANN02223	5551	5041	7430	6740	4232	4396
ANN02224	0	0	3	0	0	0
ANN02225	6	0	7	19	12	2
ANN02226	242	64	187	560	153	217
ANN02227	721	768	996	1930	1159	1350
ANN02228	12	0	9	0	5	0
ANN02229	557	686	844	1367	725	937
ANN02230	117	104	136	309	208	227	ANN02231
ANN02232	12	10	4	7	4	3
ANN02233	600	852	942	430	958	653
ANN02234	1936	2042	3140	2311	2182	1835
ANN02235	407	899	673	353	1408	619	ANN02236
ANN02237	405	225	447	322	231	300
ANN02238	13	18	29	17	8	22
ANN02239	1060	501	1293	1497	734	957
ANN02240	1737	1790	2357	2004	2268	2189
ANN02241	378	295	529	427	523	503
ANN02243	5106	4415	5511	4638	3980	4274
ANN02244	1533	1216	1698	1464	1336	1336
ANN02245	2298	2074	3102	1913	1833	2374	ANN02246
ANN02247	47	33	65	28	23	38
[truncated: 17,200 more rows]

## Sheet: EdgeR (BAC)
Table S9c. Differential expression analysis data for bacteriome comparison in response to L. psyllaurous infection using EdgeR exactTest.
		Asterisk indicates significantly differentially expressed genes (FDR adjusted p value < 0.05 and fold change >1.5X)
	logFC	logCPM	PValue	FDR	sig DE
ANN00004	0.443922	0.00817017	0.256089	0.494663
ANN00011	0.222759	0.222733	0.599036	0.80444
ANN00013	2.12931	1.73123	8.49261e-10	2.42276e-08	*
ANN00021	-0.127448	-0.631643	0.864499	0.950322
ANN00025	0.517487	4.93336	0.026657	0.0997421
ANN00026	-2.36672	-0.326079	3.29038e-07	5.68982e-06	*
ANN00050	-1.12196	-0.0927458	0.00771504	0.0374912	*
ANN00061	1.13372	-0.73275	0.0850923	0.236449
ANN00077	0.030275	0.778224	0.958536	0.988393
ANN00078	0.538489	-0.775585	0.397174	0.643355
ANN00084	3.60102	-0.222031	1.14398e-12	5.33542e-11	*
ANN00088	-0.631946	-1.10928	0.205942	0.432025
ANN00094	1.89121	-0.245656	0.000338739	0.00263672	*
ANN00096	3.20249	-0.314337	1.91675e-10	6.12053e-09	*
ANN00097	-0.637889	-0.138501	0.172167	0.384706
ANN00103	-0.695452	-1.15772	0.229344	0.461397
ANN00118	0.68282	-0.936622	0.144173	0.340416
ANN00122	-0.301889	-1.17112	0.564716	0.780739
ANN00133	0.605915	1.30087	0.0512751	0.163082
ANN00156	-0.331155	-0.134642	0.467238	0.70625
ANN00162	-1.18098	-0.292985	0.0169934	0.0704714
ANN00169	1.99585	-0.758184	0.00103796	0.00689521	*
ANN00171	0.88645	2.79314	0.00524531	0.0273077	*
ANN00172	-0.223509	-0.528506	0.717891	0.879945
ANN00174	0.677859	-0.0948476	0.0826996	0.231691
ANN00180	-0.340262	-1.22667	0.546862	0.768129
ANN00185	-0.353419	-0.1454	0.406917	0.652181
ANN00192	-0.74976	-0.785592	0.146448	0.344146
ANN00202	-0.631439	-1.38326	0.288208	0.532807
ANN00203	0.421646	1.16511	0.26689	0.507245
ANN00208	-0.63872	-0.202943	0.127744	0.31282
ANN00215	0.868004	-1.35816	0.202875	0.427986
ANN00217	-0.380125	-1.11477	0.62487	0.821179
ANN00225	3.02677	-1.98952	0.000113117	0.00101925	*
ANN00226	0.898714	-1.31219	0.103597	0.272445
ANN00237	3.19906	0.146533	6.25779e-12	2.58558e-10	*
ANN00243	-0.328932	-0.827329	0.516812	0.746078
ANN00246	-2.31579	-1.09568	1.99312e-05	0.000217501	*
ANN00247	2.69813	-0.712205	1.02063e-05	0.000119999	*
ANN00252	0.263951	-1.43093	0.655454	0.841396
ANN00254	-1.23944	0.938936	0.00236861	0.014064	*
ANN00278	-0.22387	-0.211595	0.596033	0.803213
ANN00280	-1.0858	-0.771296	0.0437205	0.14509
ANN00285	-0.804261	-1.0999	0.140468	0.33415
ANN00286	0.199827	-1.29198	0.804279	0.9238
ANN00295	4.55159	0.654422	9.267e-18	1.04161e-15	*
ANN00301	1.1874	-0.590344	0.00857722	0.04073	*
ANN00302	-0.475242	-0.0758958	0.379527	0.62796
ANN00305	-0.358331	0.267522	0.565831	0.781896
ANN00306	-0.100751	2.60001	0.741621	0.892581
ANN00307	-0.238557	4.2716	0.26731	0.507613
ANN00308	0.0930648	2.90036	0.728635	0.884899
ANN00335	-0.475304	1.50826	0.357095	0.604662
ANN00339	-0.633994	0.850487	0.070791	0.206619
ANN00342	-0.385614	-1.65636	0.572305	0.786299
ANN00343	2.02765	-0.566459	0.00280246	0.0162202	*
ANN00351	-0.114862	-0.184054	0.844804	0.940932
ANN00365	-0.538272	-1.43457	0.396109	0.642369
ANN00374	-0.593682	-1.36707	0.548249	0.769617
ANN00376	-0.609904	2.38437	0.0627778	0.18948
ANN00379	2.11215	-1.4999	0.000171716	0.00147222	*
ANN00387	-2.19955	2.98193	1.13485e-15	9.24326e-14	*
ANN00392	-0.185243	-0.704006	0.723916	0.882776
ANN00393	-3.07496	0.895261	2.94741e-12	1.27911e-10	*
ANN00398	0.480682	-0.729948	0.301839	0.548637
ANN00410	-0.661027	-0.615165	0.127832	0.31288
ANN00419	-1.05083	-1.35341	0.0551803	0.172285
ANN00420	2.11512	-0.892419	1.40577e-05	0.000160089	*
ANN00424	0.706246	-0.517225	0.114023	0.290222
ANN00463	0.857944	-1.71505	0.226255	0.457888
ANN00465	-0.0258592	-1.54629	1	1
ANN00469	2.0179	-1.23164	0.00224103	0.0134701	*
ANN00471	0.617454	0.771043	0.126568	0.310617
ANN00473	0.812929	-0.960326	0.114325	0.290489
ANN00479	2.88298	-1.44366	0.0109623	0.0497241	*
ANN00486	1.03071	-0.843137	0.0357116	0.12385
ANN00491	0.170832	-0.248415	0.730123	0.885366
ANN00493	0.252935	-1.42312	0.68235	0.858499
ANN00500	9.19213	0.0802009	2.86928e-23	6.11393e-21	*
ANN00501	-1.12284	-0.27243	0.0111558	0.0504592
ANN00506	-1.37983	-1.56244	0.015994	0.0672848
ANN00508	1.53811	-0.179509	0.0101497	0.0467552	*
ANN00515	-0.232592	-0.965346	0.699273	0.868298
ANN00516	-2.54759	-1.36139	0.00386198	0.0211132	*
ANN00521	1.86879	-1.00348	0.000434437	0.00328605	*
ANN00524	1.42926	0.158504	0.00206002	0.0125025	*
ANN00529	0.433751	0.705988	0.338213	0.58593
ANN00530	-0.202442	-0.781763	0.760971	0.903444
ANN00532	0.125062	3.91872	0.543819	0.766269
ANN00534	-0.463081	5.47719	0.0114518	0.0514254
ANN00539	-0.767888	-1.20862	0.136449	0.327447
ANN00543	-1.16296	-1.41396	0.200117	0.42472
ANN00550	-0.715526	0.22296	0.144959	0.341756
ANN00565	-2.77748	-1.0681	1.76028e-06	2.51282e-05	*
ANN00569	-2.46534	-1.71559	0.000763159	0.00528196	*
ANN00571	0.152814	0.669063	0.680888	0.857403
ANN00572	0.112503	-0.923066	0.889257	0.961359
ANN00574	0.167521	-0.479084	0.756993	0.900953
ANN00609	1.35632	-1.26402	0.0255705	0.0966416
ANN00616	1.09647	-1.21446	0.0281916	0.103655
ANN00617	0.0672077	2.00971	0.915073	0.974367
ANN00618	1.37783	3.95151	0.0400276	0.13576
ANN00619	1.64506	1.19211	0.00109224	0.00719625	*
ANN00621	-1.64728	0.877716	3.65665e-05	0.000375349	*
ANN00622	3.34363	1.86154	9.32986e-12	3.75869e-10	*
ANN00623	-0.0314004	3.49997	0.901284	0.967908
ANN00628	1.37606	-1.12909	0.00416392	0.0224103	*
ANN00636	2.39263	-0.96301	0.0770199	0.219722
ANN00641	-0.0297738	4.29103	0.861495	0.948899
ANN00642	0.254175	6.19554	0.272437	0.514416
ANN00644	-0.19229	-0.360532	0.71052	0.875973
ANN00646	0.200199	2.78018	0.447986	0.689735
ANN00647	0.518654	5.03473	0.000992386	0.0066277
ANN00655	0.0884315	6.33516	0.598079	0.803924
ANN00656	-0.716417	-0.766366	0.126852	0.311071
ANN00658	1.53032	2.24804	8.41423e-07	1.3063e-05	*
ANN00662	1.31737	-0.926031	0.0331308	0.117172
ANN00666	-5.26228	1.83106	1.34936e-28	4.89252e-26	*
ANN00673	-0.328758	-0.828006	0.535841	0.760299
ANN00685	1.51356	-0.576305	0.00199075	0.0121609	*
ANN00693	-0.706399	-1.49903	0.275356	0.517215
ANN00700	-2.90554	-0.844457	3.86506e-08	7.85592e-07	*
ANN00701	-3.6549	-0.334412	1.7659e-08	3.86914e-07	*
ANN00709	0.838454	-0.405825	0.0895972	0.244613
ANN00718	-0.701918	0.228197	0.0924626	0.250067
ANN00724	6.79837	-2.0604	1.12534e-08	2.5605e-07	*
ANN00730	-5.68841	3.46761	2.84466e-15	2.1316e-13	*
ANN00732	1.12703	-0.124883	0.0219566	0.0858706
ANN00745	-2.08214	-1.2613	0.000160146	0.00138358	*
ANN00750	-1.33374	-1.59335	0.225314	0.45624
ANN00755	-0.0632016	0.120182	0.890626	0.961888
ANN00758	-0.671948	-0.890063	0.227448	0.459309
ANN00759	-2.12496	-0.915126	0.00453931	0.0242154	*
ANN00760	0.840104	-0.749777	0.417465	0.661634
ANN00763	1.46449	-0.910906	0.121132	0.301781
ANN00765	2.0154	-0.238564	2.66123e-06	3.64783e-05	*
ANN00768	-0.173862	-0.393539	0.726152	0.883485
ANN00770	-0.98382	-1.03522	0.04098	0.13824
ANN00771	-0.465067	1.55876	0.124071	0.30636
ANN00772	-0.0549798	0.438671	0.931863	0.980908
ANN00774	1.09952	1.02131	0.0019684	0.0120309	*
ANN00776	0.831826	-0.253892	0.118605	0.297904
ANN00779	0.722148	-0.718706	0.113136	0.288683
ANN00780	1.16411	-0.518571	0.130842	0.318049
ANN00781	0.751159	-0.728088	0.222463	0.452995
ANN00783	-0.422925	2.63803	0.1168	0.294554
ANN00784	0.603172	0.898856	0.150559	0.350266
ANN00790	-0.127549	3.52662	0.638938	0.830634
ANN00793	0.131656	0.573374	0.831654	0.935332
ANN00795	-0.830015	2.27536	0.0433796	0.144256
ANN00796	-0.105514	5.50056	0.542148	0.765062
ANN00797	0.0682671	5.10053	0.663205	0.845652
ANN00798	-0.176931	2.85681	0.545202	0.76668
ANN00799	-0.417308	2.27432	0.190765	0.411949
ANN00800	3.97373	-1.26905	1.76166e-06	2.51282e-05	*
ANN00802	0.77839	-0.431707	0.261983	0.501392
ANN00812	0.956765	4.80599	9.74683e-05	0.000898723	*
ANN00816	-1.81698	-0.00492746	0.000112875	0.00101916	*
ANN00817	-0.925216	-0.685438	0.0678867	0.200275
ANN00818	0.447087	2.28213	0.170065	0.381391
ANN00821	5.20771	-1.1963	9.77815e-08	1.83902e-06	*
ANN00824	0.148119	7.12576	0.488951	0.72485
ANN00825	0.498706	0.908057	0.28426	0.528375
ANN00826	0.684943	-0.911508	0.293334	0.53909
ANN00828	0.870014	0.3889	0.0704882	0.205949
ANN00830	0.178622	11.2203	0.308304	0.555946
ANN00831	2.27731	-0.731337	8.59407e-05	0.000805649	*
ANN00832	0.418737	3.01643	0.108616	0.281236
ANN00835	0.796257	-0.974631	0.13781	0.329361
ANN00845	-0.324252	-0.726934	0.644543	0.834735
ANN00846	6.1155	2.58462	1.33514e-45	1.36427e-42	*
ANN00849	0.859184	0.680099	0.0292342	0.106306
ANN00857	-0.37553	0.140444	0.375533	0.62413
ANN00858	0.771881	5.32463	1.34964e-06	1.99342e-05	*
ANN00860	1.30047	-1.08708	0.006865	0.034173	*
ANN00865	-0.701204	1.19281	0.161615	0.367799
ANN00866	-0.874772	-1.01893	0.0997073	0.26463
ANN00867	-1.06222	-0.716153	0.0971733	0.259674
ANN00868	0.739828	3.47561	0.000574283	0.00415044	*
ANN00870	0.397074	-1.75586	0.617514	0.816145
ANN00871	0.606561	4.18684	0.0084904	0.040386	*
ANN00872	0.21805	3.50025	0.335236	0.58311
ANN00874	-0.126407	3.41001	0.678147	0.855485
ANN00875	-0.475168	4.56027	0.00471319	0.0250479
ANN00876	-0.0784925	5.09152	0.625834	0.821673
ANN00881	-0.358594	1.60048	0.222204	0.452705
ANN00882	-0.240736	7.44985	0.237168	0.471234
ANN00883	-0.333211	2.50967	0.201043	0.42548
ANN00884	1.39289	-0.987497	0.00389983	0.0212477	*
ANN00885	-0.506221	6.69719	0.00924789	0.0434013
ANN00886	-0.951013	4.0263	1.75619e-06	2.5114e-05	*
ANN00888	0.215301	-0.170305	0.737174	0.889228
ANN00889	0.326147	3.89083	0.0757841	0.217022
ANN00893	0.245713	3.32192	0.275773	0.51765
ANN00894	0.331091	3.69227	0.179516	0.396027
ANN00897	-0.174098	2.68148	0.508505	0.740612
ANN00898	-0.323661	5.88206	0.0504609	0.161332
ANN00900	3.04749	0.178293	1.02558e-07	1.91806e-06	*
ANN00903	-0.698778	4.64584	0.00120812	0.00786747	*
ANN00904	0.0716807	4.36572	0.693458	0.864617
ANN00905	-0.322156	4.11391	0.0640663	0.192079
ANN00906	0.656662	4.22787	0.000538009	0.00392932	*
ANN00910	0.0393462	4.33821	0.824425	0.933186
ANN00911	-0.140976	5.24307	0.412519	0.656758
ANN00912	-0.203476	5.63906	0.337895	0.58565
ANN00913	-0.104181	-0.622251	0.889836	0.9618
ANN00914	0.0403481	1.26979	0.906586	0.970386
ANN00915	0.524899	5.20842	0.0137148	0.05945
ANN00916	1.41803	1.93008	0.00016069	0.00138721	*
ANN00921	-0.109863	0.813219	0.816132	0.928778
ANN00922	-0.134444	6.52214	0.372477	0.620796
ANN00926	0.484366	-0.184726	0.465767	0.705365
ANN00928	0.145056	4.80055	0.552201	0.772985
ANN00932	2.05392	2.38411	6.87554e-12	2.81022e-10	*
ANN00935	-0.194933	3.72994	0.325227	0.57342
ANN00937	-0.279448	0.581675	0.507263	0.739685
ANN00938	-0.310897	7.24336	0.0505164	0.161332
ANN00943	-0.0599845	1.01057	0.908071	0.97082
ANN00948	1.226	6.11505	5.82234e-07	9.42984e-06	*
ANN00950	3.05019	0.850342	7.03227e-09	1.67463e-07	*
ANN00959	1.69985	-1.36974	0.0271447	0.101028
ANN00963	-0.324672	6.99844	0.17835	0.394462
ANN00964	-0.404164	-0.095596	0.36852	0.616577
ANN00966	1.63501	0.374341	0.000686877	0.00483741	*
ANN00974	-2.85685	-1.81372	0.000456827	0.00342556	*
ANN00975	2.54376	0.700735	1.23875e-06	1.85154e-05	*
ANN00977	1.31164	-1.08357	0.136718	0.327867
ANN00978	-1.34245	-1.44032	0.0318373	0.113748
ANN00986	-0.923675	-0.51708	0.0663847	0.196929
ANN00987	0.166811	-0.574729	0.767078	0.906254
ANN00991	5.60576	0.501788	2.86254e-19	3.92377e-17	*
ANN00993	0.752279	6.61185	0.000708032	0.00493996	*
ANN00995	0.409333	7.83047	0.0121376	0.0538383
ANN00997	-0.329494	0.932928	0.477992	0.715969
ANN01000	3.23095	-0.00243686	1.08869e-05	0.00012707	*
ANN01001	1.28533	4.67606	4.53704e-15	3.24818e-13	*
ANN01004	0.223457	4.57455	0.208286	0.434994
ANN01005	-0.361955	0.946704	0.370918	0.619023
ANN01008	-0.0191737	-0.613531	1	1
ANN01011	-0.380425	-0.416703	0.611586	0.812716
ANN01013	0.241516	-0.63365	0.623803	0.820222
ANN01017	0.0628863	4.8035	0.720985	0.881504
ANN01018	-0.804448	0.940886	0.0265615	0.099443
ANN01020	-0.853242	-0.992545	0.228089	0.459734
ANN01021	-1.70864	-1.05544	0.040254	0.136332
ANN01022	-3.4872	-1.58801	8.78059e-06	0.000105105	*
ANN01023	-0.940144	1.83979	0.00167477	0.010458	*
ANN01037	7.17924	0.633449	2.57946e-26	7.43414e-24	*
ANN01044	-1.28516	1.3254	0.0126134	0.0554021
ANN01045	-0.229363	10.8351	0.10534	0.275027
ANN01048	-0.529667	2.16407	0.113962	0.290197
ANN01050	-0.191577	2.67518	0.502757	0.736382
ANN01051	0.0119052	2.2699	0.983621	0.99981
ANN01052	-0.0548626	0.83065	0.874736	0.954691
ANN01053	0.120648	0.176737	0.760129	0.902965
ANN01054	0.685046	1.55805	0.0382202	0.130695
ANN01055	-0.352632	3.65898	0.145223	0.342203
ANN01065	0.385714	4.06833	0.0374914	0.128633
ANN01071	-0.454333	7.3484	0.0180605	0.0736843
ANN01072	-0.200931	8.83897	0.170767	0.382736
ANN01073	2.15569	-1.56043	0.00101525	0.00676432	*
ANN01075	-1.32335	-0.246211	0.163928	0.371557
ANN01077	0.315909	4.52325	0.0679895	0.200473
ANN01079	0.00855063	5.41547	0.962654	0.989595
ANN01080	-0.049926	-1.25024	1	1
ANN01081	0.105697	-1.03565	0.845736	0.941102
ANN01082	-0.00496955	3.43686	0.990458	1
ANN01083	0.0999306	6.16722	0.536069	0.760299
ANN01084	3.209	-1.00848	4.21809e-08	8.52722e-07	*
ANN01087	0.16334	4.60053	0.326384	0.574692
ANN01088	0.217571	0.865149	0.620718	0.818498
ANN01089	0.244473	3.96509	0.234514	0.467447
ANN01090	0.346649	9.18719	0.0320514	0.114367
ANN01091	-1.09117	6.12409	0.0114127	0.0512733
ANN01092	0.322656	6.17241	0.0793658	0.22459
ANN01095	-0.00723322	4.09424	0.973165	0.994323
ANN01096	0.449325	-1.64722	0.662918	0.845473
ANN01097	0.0119428	2.86877	0.970801	0.993391
ANN01099	-0.309798	5.86524	0.210688	0.438218
ANN01103	-0.353632	-1.33973	0.577314	0.789417
ANN01104	0.232657	3.68374	0.301943	0.548637
ANN01107	0.619435	-0.824185	0.189351	0.409778
ANN01108	0.31249	4.74899	0.0650218	0.194145
ANN01110	1.03093	0.884032	0.171734	0.384367
ANN01112	-0.00774717	6.51074	0.967739	0.991721
ANN01113	0.205462	4.53159	0.185107	0.404158
ANN01115	-0.20579	-1.29501	0.764623	0.904956
ANN01119	0.505005	4.19667	0.0148188	0.0633319
ANN01120	0.123429	10.709	0.421373	0.665251
ANN01121	0.181318	10.1435	0.238258	0.472814
ANN01122	0.588981	1.62357	0.0712976	0.207774
ANN01123	0.0782259	3.27905	0.721486	0.881504
ANN01124	1.54466	-1.69525	0.0172533	0.0711398
ANN01126	0.366028	5.0697	0.022648	0.0880843
ANN01127	0.501393	-0.346949	0.415208	0.659266
ANN01128	-0.500999	-0.794495	0.326543	0.574692
ANN01129	-0.148088	-0.0374002	0.776974	0.909423
ANN01131	-1.24653	3.48805	7.37593e-09	1.73442e-07	*
ANN01134	-0.288449	0.999312	0.485959	0.721824
ANN01135	-0.344397	5.24789	0.0321697	0.114581
ANN01136	1.49693	-0.707593	0.012611	0.0554021
ANN01137	0.416398	0.649642	0.310437	0.5582
ANN01138	-3.60742	0.819821	4.0398e-11	1.46949e-09	*
ANN01139	-0.139121	4.51379	0.416665	0.660925
ANN01140	-0.431063	4.80226	0.077989	0.221729
ANN01141	0.140556	0.294565	0.813552	0.927758
ANN01142	-0.0449421	3.66106	0.841599	0.940073
ANN01148	0.0694717	6.07374	0.782017	0.912285
ANN01151	1.00293	4.19065	1.74825e-08	3.83796e-07	*
ANN01153	0.0562735	7.04952	0.745261	0.894854
ANN01158	1.47216	1.71455	1.68691e-05	0.000188666	*
ANN01159	0.85784	11.8876	6.3353e-08	1.23841e-06	*
ANN01163	-0.284859	4.85866	0.363319	0.610968
ANN01164	-0.673805	3.28153	0.00373417	0.0205745	*
ANN01166	-0.106744	2.50076	0.720481	0.881409
ANN01167	-2.52188	1.41425	1.45518e-11	5.69903e-10	*
ANN01174	1.4325	4.61097	8.01702e-13	3.90092e-11	*
ANN01180	-0.816576	5.92352	3.28677e-06	4.4085e-05	*
ANN01181	-2.56386	0.390672	2.08182e-09	5.44177e-08	*
ANN01182	1.54065	0.63334	0.0788912	0.223472
ANN01184	-0.392841	0.337444	0.365029	0.612743
ANN01186	1.14401	2.64234	0.000127512	0.0011312	*
ANN01187	-0.463978	6.70796	0.0313958	0.112493
ANN01188	-0.044389	2.42612	0.902158	0.968459
ANN01189	-1.39961	-1.7119	0.02159	0.0847908
ANN01191	0.159449	8.19568	0.291902	0.537444
ANN01192	-0.894514	2.89221	0.000680328	0.00480031	*
ANN01193	-0.667541	-1.21078	0.299068	0.545436
ANN01194	0.93272	-1.66175	0.318891	0.566562
ANN01195	0.908132	7.60841	7.41826e-10	2.13251e-08	*
ANN01196	1.55307	6.42063	1.09114e-20	1.80359e-18	*
ANN01197	0.0508151	3.62082	0.85663	0.946292
ANN01201	-0.146414	6.49059	0.376567	0.625016
ANN01203	-0.538606	6.03414	0.00185439	0.011421
ANN01206	0.0422424	5.86356	0.769971	0.907218
ANN01207	2.25201	9.73482	4.50452e-07	7.49445e-06	*
ANN01208	2.20189	10.6813	7.76827e-09	1.82287e-07	*
ANN01215	1.14331	0.630978	0.00372899	0.0205608	*
ANN01216	0.366298	1.47254	0.30017	0.546471
ANN01217	0.671239	2.11787	0.0490026	0.158
ANN01218	0.0530349	4.21354	0.761029	0.903444
ANN01219	-0.27301	6.74581	0.0878292	0.241133
ANN01221	-0.605151	1.74765	0.0409689	0.13824
ANN01222	-0.261463	4.35791	0.154877	0.357311
ANN01224	0.705414	-0.693834	0.553187	0.773132
ANN01225	0.204703	-1.40334	0.767832	0.906513
ANN01228	0.538725	7.3124	0.000509034	0.0037543
ANN01230	0.720127	-1.71661	0.632585	0.826372
ANN01231	-0.725689	-0.814365	0.458496	0.698117
ANN01232	0.129284	3.66134	0.515218	0.745171
ANN01233	0.419497	0.713389	0.263777	0.503367
ANN01236	3.44426	1.55936	1.05696e-19	1.60327e-17	*
ANN01237	0.141775	8.44914	0.354979	0.602804
ANN01238	-2.36197	-0.197395	0.0209653	0.0828003
ANN01240	-0.0598989	12.5168	0.703055	0.871112
ANN01241	-0.00327888	11.9481	0.984327	1
ANN01245	0.717039	0.339004	0.344625	0.591929
ANN01248	0.215285	3.79936	0.694763	0.86522
ANN01249	-0.0139308	8.74873	0.960016	0.988601
ANN01253	-0.0560765	4.70651	0.78233	0.912437
ANN01254	0.00551805	4.17399	0.978443	0.996503
ANN01257	0.0538877	3.8681	0.80242	0.922492
ANN01258	-0.0896056	5.81403	0.593867	0.801689
ANN01261	-0.0868173	5.5226	0.712728	0.876437
ANN01263	4.71968	-1.63555	1.51805e-08	3.35884e-07	*
ANN01266	0.427366	6.72437	0.109044	0.28189
ANN01267	0.379173	9.43692	0.0524548	0.166129
ANN01268	1.04382	1.04759	0.0087767	0.0415369	*
ANN01271	0.722246	0.104621	0.222148	0.452705
ANN01272	-0.250324	5.83065	0.111736	0.28628
ANN01274	2.80319	-0.764565	1.67029e-05	0.000186992	*
ANN01275	0.0617236	4.34051	0.791331	0.916527
ANN01277	0.0544391	6.60412	0.730688	0.885366
ANN01278	0.748651	6.99759	0.0039525	0.0214857	*
ANN01280	0.720822	-0.061367	0.480895	0.718345
ANN01281	0.0975427	7.47165	0.599981	0.805036
ANN01282	-0.336965	3.59668	0.121189	0.301831
ANN01283	-0.583996	7.61907	0.000139715	0.001224
ANN01284	-0.304806	9.1499	0.0746798	0.214846
ANN01285	-0.419884	6.67144	0.122053	0.303227
ANN01286	-1.6907	-1.20857	0.00227552	0.0136337	*
ANN01287	0.0397327	4.88678	0.823315	0.932681
ANN01288	-0.0458199	5.59282	0.778747	0.910645
ANN01290	0.148746	8.7388	0.335942	0.583886
ANN01292	0.522375	3.04914	0.311222	0.558886
ANN01294	0.132553	2.99386	0.591178	0.799854
ANN01295	-0.0806734	7.62441	0.648767	0.837473
ANN01297	1.46619	3.04796	3.58259e-10	1.10324e-08	*
ANN01298	0.0396589	-0.51704	0.968345	0.991782
ANN01300	-0.355168	3.67267	0.0812443	0.228468
ANN01302	0.0594244	-1.39352	0.960798	0.98902
ANN01303	-0.259845	4.68832	0.200595	0.425333
ANN01305	-0.187715	5.2132	0.241562	0.476984
ANN01306	2.07835	-1.1385	0.00032696	0.00255211	*
ANN01308	-0.3143	5.57425	0.0532324	0.167788
ANN01309	-0.0859286	4.66711	0.631604	0.82578
ANN01310	-0.475067	2.42408	0.122535	0.303905
ANN01311	-0.919426	3.32866	0.00248758	0.0146466	*
ANN01312	-1.1976	2.69698	5.63274e-06	7.06607e-05	*
ANN01313	0.298373	3.59321	0.432479	0.675805
ANN01314	-0.21933	10.3437	0.166088	0.374941
ANN01317	-0.0452238	6.5083	0.816995	0.928986
ANN01318	-0.748336	6.23905	4.10018e-05	0.000413698	*
ANN01321	-0.275087	7.12325	0.0799848	0.225717
ANN01322	4.70612	3.17656	3.38281e-27	1.08637e-24	*
ANN01324	1.46864	-0.546324	0.0234607	0.0905557
ANN01328	-0.279999	5.35023	0.0619303	0.187692
ANN01329	-0.282697	-1.46209	0.592374	0.800586
ANN01330	-0.933346	1.64921	0.00244859	0.0144549	*
ANN01333	-0.0436238	2.91103	0.855481	0.94558
ANN01340	-0.0833586	5.62031	0.679448	0.85655
ANN01345	-0.16114	6.32031	0.323071	0.570783
ANN01346	0.0993598	5.37141	0.562905	0.779256
ANN01349	-0.052747	7.5303	0.721589	0.881504
ANN01351	-0.178911	4.09338	0.308075	0.55582
ANN01352	-0.351985	3.54164	0.0984962	0.262345
ANN01353	-0.606223	4.90356	0.00104014	0.00690562	*
ANN01354	-0.11225	5.63482	0.486214	0.72184
ANN01359	-0.0768249	9.03319	0.581806	0.792439
ANN01362	-0.181003	-0.0281806	0.708122	0.874379
ANN01363	0.313646	3.18528	0.153357	0.354678
ANN01365	0.59077	2.38222	0.0407649	0.137804
ANN01371	-0.679398	3.60013	0.000734075	0.00510266	*
ANN01372	-0.19412	0.187839	0.629426	0.824179
ANN01374	-0.0908386	2.04966	0.810062	0.925805
ANN01375	0.869912	0.078972	0.0252851	0.0958533
ANN01376	0.361612	0.832461	0.328683	0.576488
ANN01377	-0.316334	5.30091	0.0348578	0.121715
ANN01378	-0.537879	8.35228	0.000400302	0.0030629
ANN01380	-0.602658	3.26174	0.0477136	0.154911
ANN01383	-0.122539	-0.251707	0.873288	0.95399
ANN01384	-0.714761	5.86133	3.65734e-06	4.84199e-05	*
ANN01385	1.08141	-1.48489	0.118641	0.297929
ANN01387	-2.02673	-0.70345	0.000203055	0.00169817	*
ANN01389	0.122593	1.29095	0.784414	0.913005
ANN01390	-0.0392139	1.38507	0.931349	0.980888
ANN01394	0.542545	5.99927	0.00165567	0.0103617
ANN01395	0.996216	0.710285	0.126504	0.310575
ANN01396	1.50004	-1.18815	0.0276884	0.102577
ANN01397	1.00948	2.43458	0.000108409	0.000985853	*
ANN01398	0.0481379	0.306011	0.947171	0.985533
ANN01399	0.0288251	4.7751	0.871451	0.953388
ANN01400	0.496133	-0.43337	0.324072	0.572011
ANN01403	-1.76705	0.078893	0.000379697	0.00291915	*
ANN01404	-2.13408	0.0870057	1.83995e-05	0.000203955	*
ANN01405	-1.71469	0.0111059	0.000175809	0.00150031	*
ANN01406	-0.081175	7.99617	0.691976	0.863146
ANN01409	0.263884	3.01882	0.303622	0.550615
ANN01410	2.08156	-1.96699	0.00308479	0.0175205	*
ANN01411	-0.0628084	6.77409	0.701227	0.869571
ANN01412	1.52625	-0.0857688	0.000285987	0.00228465	*
ANN01413	-1.26127	-1.12418	0.0920935	0.249129
ANN01414	0.183069	1.27834	0.695346	0.865696
ANN01416	5.78749	2.98596	3.68118e-57	8.27529e-54	*
ANN01417	0.381445	3.99265	0.0426503	0.142633
ANN01418	0.132406	8.84022	0.392213	0.638397
ANN01419	1.46972	4.79524	6.02475e-13	3.0097e-11	*
ANN01420	0.0229256	2.65552	0.932039	0.981002
ANN01422	0.60258	2.54476	0.0637111	0.191167
ANN01423	0.825867	2.73233	0.00313889	0.0177828	*
ANN01424	-0.444223	-0.571182	0.345928	0.592899
ANN01425	-0.863501	6.31117	5.48999e-05	0.000537054	*
ANN01426	0.0205297	2.76374	0.972706	0.994164
ANN01427	-0.918951	2.71022	0.000537035	0.00392475	*
ANN01428	-0.704134	4.75067	0.0024866	0.0146466	*
ANN01429	0.354821	-1.18264	0.731133	0.885554
ANN01432	0.0650012	-0.849014	0.960822	0.98902
ANN01433	-0.0129188	7.66799	0.933287	0.981208
ANN01440	0.0647182	1.21719	0.855064	0.945323
ANN01442	-0.081048	4.26609	0.684941	0.859656
ANN01443	-0.0635578	4.14042	0.744462	0.894564
ANN01444	-0.253133	4.04125	0.167309	0.377092
ANN01445	-0.672227	2.62611	0.0361879	0.125193
ANN01446	1.49931	3.37246	5.68705e-11	2.02257e-09	*
ANN01447	-0.0331822	4.16414	0.872613	0.953731
ANN01448	0.916414	4.64475	0.000808177	0.00554573	*
ANN01449	0.0136351	8.48031	0.933981	0.981208
ANN01450	0.110002	4.1458	0.528556	0.754505
ANN01452	-0.607564	6.87258	0.000154739	0.00133996	*
ANN01453	0.201975	5.13345	0.446274	0.688677
ANN01455	0.233747	8.91709	0.117179	0.295245
ANN01456	-0.0351946	5.154	0.832448	0.935577
ANN01457	0.0618068	2.39082	0.828541	0.9345
ANN01458	-0.474511	9.64615	0.00097192	0.00651424
ANN01461	-0.344438	11.2118	0.0305912	0.110171
ANN01463	-0.092033	6.96351	0.552678	0.772985
ANN01464	0.63067	1.21562	0.0938162	0.253071
ANN01465	1.52449	-0.449718	0.00740921	0.0362874	*
ANN01466	-0.554389	4.77462	0.00322025	0.0181796
ANN01469	0.141804	4.67585	0.459598	0.69951
ANN01470	0.2562	4.99561	0.256035	0.494643
ANN01472	0.236153	0.826398	0.553992	0.773716
ANN01477	0.119326	4.46305	0.512044	0.743726
ANN01478	-0.0761935	5.28147	0.606909	0.809788
ANN01480	0.66673	4.22697	0.000187439	0.00158407	*
ANN01482	0.194352	5.52181	0.185385	0.404389
ANN01483	0.135164	3.41551	0.555079	0.774346
ANN01485	0.322911	4.88064	0.0792321	0.224268
ANN01486	-0.0811821	1.39365	0.88148	0.957094
ANN01487	0.280822	4.62444	0.147796	0.346521
ANN01488	-0.0475677	3.18195	0.824876	0.933497
ANN01490	0.0843841	3.78146	0.6451	0.835168
ANN01492	0.0310057	3.58399	0.890511	0.961888
ANN01493	-0.625644	5.50154	0.0189653	0.0765149
ANN01494	0.984975	1.28794	0.152797	0.35382
ANN01495	-0.403961	-1.154	0.45442	0.695112
ANN01496	-0.0789021	9.40408	0.629584	0.824193
ANN01501	1.02832	0.235604	0.00479855	0.0254054	*
ANN01502	-0.748564	2.24934	0.00830074	0.0396854	*
ANN01505	-3.79441	-0.36031	5.23778e-11	1.87493e-09	*
ANN01506	-1.03364	5.19362	6.97716e-11	2.42047e-09	*
ANN01508	-0.644581	3.50125	0.00814401	0.0390523	*
ANN01509	-0.518167	1.93936	0.116334	0.293687
ANN01510	-0.632615	6.37752	0.000129082	0.00114332	*
ANN01511	0.429099	3.08185	0.0515688	0.163738
ANN01512	0.986772	-1.51438	0.071358	0.207853
ANN01513	0.969167	5.34473	8.31368e-09	1.93469e-07	*
ANN01516	0.44983	-1.12065	0.399723	0.646086
ANN01518	0.572334	3.86632	0.0191081	0.0770081
ANN01519	-0.160251	1.87339	0.636071	0.828881
ANN01521	-0.0593808	3.99812	0.888808	0.961307
ANN01522	1.10992	2.23007	0.00472358	0.0250675	*
ANN01523	0.579884	4.31602	0.0124723	0.0549432
ANN01527	-1.19617	-0.469286	0.0277375	0.102662
ANN01528	1.48978	2.67994	9.25952e-07	1.42767e-05	*
ANN01529	1.90296	-1.02931	0.00526835	0.0274149	*
ANN01531	4.11153	1.26962	1.7847e-11	6.86988e-10	*
ANN01532	1.49135	1.29934	9.96044e-05	0.000915416	*
ANN01533	0.0965922	-0.740961	0.919011	0.975798
ANN01534	-0.237852	4.12613	0.163407	0.370751
ANN01535	1.69006	5.48268	6.75784e-14	4.04033e-12	*
ANN01542	1.38457	0.698514	0.000922938	0.00621932	*
ANN01543	1.15837	-0.716862	0.347943	0.595354
ANN01545	1.6555	3.14969	6.90723e-09	1.64835e-07	*
ANN01546	1.88638	3.05967	2.39959e-14	1.5681e-12	*
ANN01547	0.567636	7.20276	0.0881573	0.241752
ANN01548	0.572996	1.76915	0.0790191	0.223778
ANN01551	0.105248	4.08179	0.609575	0.811515
ANN01553	0.321298	10.7372	0.0301463	0.109058
ANN01554	-0.428585	5.29639	0.00648498	0.0325552
ANN01557	-0.310879	6.08422	0.0683854	0.20127
ANN01558	0.53805	-0.21938	0.232722	0.465268
ANN01560	-0.426612	4.50603	0.0104331	0.0477864
ANN01561	-0.59742	6.99326	0.000555683	0.0040348	*
ANN01564	-0.509338	3.70892	0.0103387	0.0475092
ANN01565	0.799708	4.232	0.0120552	0.0535998
ANN01569	-0.95405	0.0676473	0.064361	0.192606
ANN01572	0.399765	0.204352	0.332974	0.581243
ANN01574	-0.580247	-1.22087	0.6372	0.829684
ANN01575	-0.440181	4.58837	0.0141369	0.0609275
ANN01576	-0.599802	5.57572	4.50611e-05	0.00044981	*
ANN01577	-0.724105	3.24129	0.133694	0.323098
ANN01578	-0.0120709	6.07915	0.935604	0.981486
ANN01579	-0.568593	11.1191	0.000590013	0.00424893
ANN01583	0.0823081	0.969297	0.856339	0.946292
ANN01584	-0.0900246	1.48146	0.82284	0.932424
ANN01585	0.466761	9.65633	0.000975651	0.00653535
ANN01591	0.0900383	3.16791	0.741057	0.892093
ANN01592	-0.178235	2.01709	0.724338	0.882776
ANN01593	-0.160974	2.18786	0.628566	0.823511
ANN01594	1.01401	-0.820279	0.0362765	0.125421
ANN01597	-1.79654	-0.694585	0.000179122	0.00152525	*
ANN01600	0.94058	-0.836431	0.0529093	0.167145
ANN01608	-2.26074	-1.70686	0.0461042	0.15095
ANN01611	0.553622	0.831078	0.11202	0.286811
ANN01616	0.081387	-0.25506	0.906418	0.970386
ANN01619	0.669488	5.88478	0.000271893	0.00218291	*
ANN01620	-0.42026	4.2868	0.0186573	0.0755703
ANN01621	-0.647249	1.94552	0.0402566	0.136332
ANN01623	-1.30619	-1.38599	0.0127087	0.0557121
ANN01625	0.0156199	8.68305	0.94709	0.985533
ANN01627	-1.60224	-0.73724	0.00502465	0.0263665	*
ANN01628	0.158043	2.62134	0.589816	0.798546
ANN01631	0.182023	3.40178	0.409217	0.653916
ANN01632	0.411105	-0.889044	0.583833	0.794163
ANN01633	-0.0621039	8.39052	0.730255	0.885366
ANN01634	-0.156933	6.27797	0.386614	0.635034
ANN01635	-2.19943	-0.89111	0.121055	0.301698
ANN01636	0.338163	2.67113	0.315836	0.563044
ANN01639	0.0237139	4.53624	0.891127	0.961993
ANN01642	-0.0623666	5.00835	0.710412	0.875936
ANN01646	-0.467764	-0.372913	0.375848	0.624428
ANN01647	-2.67211	0.732615	3.68986e-07	6.30305e-06	*
ANN01650	-1.03039	3.31263	8.30295e-05	0.00078031	*
ANN01654	2.91636	-1.47002	0.00880491	0.0416003	*
ANN01656	1.41258	0.601427	0.0257121	0.0971443
ANN01657	0.114861	1.87626	0.784185	0.913005
ANN01658	0.300728	0.642598	0.559073	0.776087
ANN01660	-0.354207	2.93271	0.189322	0.409778
ANN01661	0.559955	1.5796	0.0963974	0.258101
ANN01662	-0.152678	3.36928	0.566251	0.781912
ANN01663	0.0176602	2.90056	0.952064	0.986741
ANN01665	-0.77013	5.07892	1.04233e-06	1.58536e-05	*
ANN01666	-1.19365	-0.738877	0.0188957	0.0762886
ANN01668	-2.21969	7.19575	2.64193e-40	1.97968e-37	*
ANN01671	-0.213059	3.22299	0.352334	0.599984
ANN01672	-0.347018	4.57062	0.0928091	0.250884
ANN01675	-0.409084	5.25421	0.0151537	0.0643472
ANN01676	-0.674541	4.24684	0.00797527	0.038484	*
ANN01679	-0.141718	4.93828	0.485435	0.721446
ANN01680	0.103651	7.03127	0.557515	0.775361
ANN01681	0.0774907	3.37805	0.776745	0.909423
ANN01682	0.00300394	4.56139	0.990393	1
ANN01683	-0.350521	0.929388	0.350293	0.598245
ANN01688	-0.298953	4.21841	0.0891982	0.243986
ANN01689	-0.0860931	5.63038	0.595799	0.803164
ANN01690	0.120728	4.20032	0.557123	0.775104
ANN01691	-0.878795	-1.63516	0.261184	0.501059
ANN01696	-0.0451099	1.36775	0.90758	0.970711
ANN01697	1.04955	-0.839578	0.54379	0.766269
ANN01698	0.0682201	0.0998351	0.963816	0.990156
ANN01699	0.468849	-0.807351	0.687723	0.860508
ANN01700	1.23176	-1.10931	0.0210935	0.0831317
ANN01701	2.73215	-0.231066	0.169341	0.380375
ANN01703	0.877568	5.27682	1.15073e-05	0.000133342	*
ANN01705	0.471944	3.65249	0.0211362	0.0832413
ANN01706	-0.146296	5.28649	0.367303	0.614998
ANN01707	-0.198143	6.39086	0.234325	0.467153
ANN01708	-0.189173	0.554759	0.705457	0.873027
ANN01709	0.619149	-0.962261	0.268455	0.508843
ANN01710	-0.207094	6.59215	0.231917	0.464131
ANN01713	0.0435702	3.35455	0.84915	0.94249
ANN01714	-0.0695389	4.21134	0.715967	0.878641
ANN01715	0.141878	5.27314	0.373342	0.621723
ANN01716	0.0434392	6.38571	0.776927	0.909423
ANN01719	0.113139	5.16416	0.542647	0.765384
ANN01720	0.0325854	7.14262	0.826992	0.934037
ANN01721	-0.0763557	7.72484	0.638462	0.830303
ANN01724	-0.778684	8.68056	1.25868e-06	1.87882e-05	*
ANN01729	-0.0855893	4.57345	0.612023	0.81304
ANN01730	-0.481924	-1.50064	0.607394	0.810244
ANN01734	1.38291	6.89799	9.69772e-18	1.07923e-15	*
ANN01735	1.54998	0.0840109	0.00793691	0.0383373	*
ANN01736	12.3011	3.15018	1.2129e-50	1.94758e-47	*
ANN01740	3.97158	0.176497	2.6102e-08	5.47362e-07	*
ANN01742	0.403081	3.51232	0.119239	0.298761
ANN01743	0.158723	0.127223	0.766398	0.905912
ANN01744	0.523151	2.38047	0.223049	0.45344
ANN01745	0.266865	3.02994	0.58063	0.791832
ANN01746	-0.841265	4.31293	3.78117e-05	0.00038707	*
ANN01747	-0.974948	5.53679	9.99087e-06	0.000117836	*
ANN01748	-0.289173	4.28922	0.311519	0.558886
ANN01749	-0.141022	7.36234	0.390535	0.637764
ANN01751	0.410434	-1.4825	0.503919	0.737411
ANN01753	1.30954	1.51119	0.00045044	0.00338885	*
ANN01754	-0.776217	3.442	0.204825	0.430404
ANN01757	-2.80344	-0.368118	6.30736e-07	1.01423e-05	*
ANN01758	1.95209	-1.05151	0.243425	0.479456
ANN01759	-0.472929	2.41126	0.0698099	0.204376
ANN01766	0.785788	-0.785166	0.109274	0.28198
ANN01768	0.816017	3.8805	0.00297091	0.0170112	*
ANN01769	-0.0351309	3.68786	0.876334	0.95529
ANN01770	-0.120809	4.92666	0.467412	0.70625
ANN01771	-0.131552	6.0171	0.427852	0.671562
ANN01773	0.299248	4.67545	0.223828	0.454372
ANN01774	0.230412	3.31687	0.296059	0.542148
ANN01775	-0.0225908	4.46671	0.947627	0.985533
ANN01778	-0.928331	-0.0698682	0.0561729	0.17453
ANN01779	0.0309534	4.28818	0.889079	0.96132
ANN01780	0.124098	0.836583	0.838636	0.93859
ANN01781	1.09884	0.11892	0.00651749	0.032696	*
ANN01782	0.0998039	-0.787174	0.879322	0.956263
ANN01784	0.334648	7.34484	0.155695	0.358622
ANN01785	-0.4965	1.23697	0.141392	0.33571
ANN01787	-0.247792	4.73565	0.185244	0.404299
ANN01790	0.530774	-0.293752	0.297181	0.543317
ANN01797	4.90298	-0.675919	7.04939e-15	4.89106e-13	*
ANN01798	-0.0999654	5.3919	0.503663	0.737132
ANN01801	8.16242	0.833397	3.73783e-27	1.16703e-24	*
ANN01803	0.195359	0.567837	0.697593	0.866978
ANN01805	0.0800402	7.23672	0.584127	0.794288
ANN01807	0.023131	2.94407	0.942198	0.983465
ANN01808	0.514117	-0.893637	0.261343	0.501107
ANN01810	-0.483985	-0.477899	0.281923	0.52516
ANN01811	-0.574635	1.48246	0.147498	0.345968
ANN01812	-0.119828	6.08901	0.477932	0.715969
ANN01814	0.0976821	0.537361	0.845596	0.941039
ANN01815	0.800996	1.78088	0.0069667	0.0345111	*
ANN01816	0.00698887	-1.60182	1	1
ANN01817	2.15379	3.6886	5.69011e-21	9.5458e-19	*
ANN01818	1.41681	0.570609	0.200199	0.424812
ANN01820	0.510181	4.62052	0.0236564	0.0910656
ANN01824	0.855536	3.34964	5.02705e-05	0.000496085	*
ANN01826	-0.904023	-0.623612	0.0615561	0.186896
ANN01827	-0.0400007	-0.918511	0.958336	0.988393
ANN01829	0.499427	4.43512	0.00721701	0.0354927
ANN01830	-1.3595	0.0456456	0.00693962	0.0344529	*
ANN01831	1.0923	8.65231	1.41134e-07	2.55863e-06	*
ANN01832	-0.948758	9.40368	8.55677e-11	2.93226e-09	*
ANN01833	-0.626388	10.2673	1.86606e-05	0.000206239	*
ANN01835	2.14311	4.21699	1.40332e-18	1.77228e-16	*
ANN01836	0.442562	2.61964	0.127775	0.312828
ANN01839	-1.16297	1.63076	0.00244093	0.0144249	*
ANN01842	-0.774534	12.401	2.95207e-05	0.000310674	*
ANN01844	-0.694603	6.70818	0.000335411	0.00261262	*
ANN01846	-0.0434779	4.6432	0.781973	0.912285
ANN01848	-0.280783	0.657229	0.544361	0.766648
ANN01850	-1.15849	4.79818	4.89124e-07	8.04942e-06	*
ANN01852	-2.07077	4.20153	1.50728e-12	6.94338e-11	*
ANN01854	-2.11147	2.1203	6.77009e-10	1.97651e-08	*
ANN01855	-1.4887	0.190811	0.00277813	0.0161043	*
ANN01857	-1.30285	5.05816	1.10271e-15	9.04702e-14	*
ANN01859	-2.31441	6.23712	2.68123e-28	9.41783e-26	*
ANN01860	1.55835	9.43008	2.7672e-19	3.83992e-17	*
ANN01861	2.08246	0.690608	1.57276e-05	0.000176602	*
ANN01863	-1.45612	-0.487332	0.305345	0.553001
ANN01864	2.83862	11.5092	2.8829e-23	6.11393e-21	*
ANN01866	0.345793	12.91	0.161892	0.368205
ANN01869	0.514176	9.59148	0.000574931	0.00415044
ANN01872	0.0953438	12.5813	0.548547	0.769939
ANN01876	0.0121028	3.28057	0.960447	0.988863
ANN01877	1.67867	1.3204	1.97718e-06	2.80599e-05	*
ANN01878	0.0112746	9.1868	0.93496	0.981329
ANN01879	0.291941	9.84637	0.065881	0.195898
ANN01882	-0.846952	3.93026	0.000378908	0.00291508	*
ANN01884	0.285583	-1.51125	0.708353	0.874379
ANN01887	0.20855	5.1705	0.174357	0.388074
ANN01888	0.367157	5.13648	0.0148256	0.0633372
ANN01889	-2.54919	1.14348	3.46092e-10	1.0687e-08	*
ANN01890	7.74139	1.68358	1.16298e-34	7.26216e-32	*
ANN01896	-0.905649	-1.08357	0.0766505	0.218857
ANN01898	-0.879155	4.76888	9.66299e-08	1.82541e-06	*
ANN01901	-0.847657	4.87171	3.53665e-08	7.26727e-07	*
ANN01902	0.0135539	4.89779	0.952664	0.986898
ANN01904	-0.697255	4.87598	0.00050141	0.00370536	*
ANN01905	-0.290563	7.07743	0.0506833	0.161657
ANN01907	0.123973	6.59711	0.423153	0.667074
ANN01908	0.0347295	5.70579	0.815111	0.928346
ANN01915	5.85006	1.30834	2.6153e-20	4.26028e-18	*
ANN01917	2.54149	-0.770303	4.58752e-06	5.9065e-05	*
ANN01920	0.118928	9.27774	0.4186	0.662592
ANN01921	0.105781	3.08429	0.645505	0.835169
ANN01922	0.122511	5.31193	0.579831	0.791319
ANN01923	-0.0383498	4.10202	0.844756	0.940932
ANN01926	0.00252283	2.89932	1	1
ANN01927	0.388718	4.85244	0.0307096	0.110456
ANN01928	-0.357389	-1.65856	0.725256	0.883126
ANN01930	-0.122349	7.13011	0.413311	0.657467
ANN01933	-0.0808221	-1.4286	1	1
ANN01934	-0.739263	8.29256	0.0430241	0.143486
ANN01935	-0.354107	-0.841872	0.470846	0.70914
ANN01936	0.471436	-1.53892	0.543193	0.765675
ANN01937	0.214596	-1.05505	0.682204	0.858484
ANN01938	0.239424	3.43581	0.408812	0.65382
ANN01940	1.07794	-0.282946	0.0370625	0.127512
ANN01941	3.59614	0.546575	3.53976e-12	1.5244e-10	*
ANN01942	0.440221	-0.690363	0.528145	0.754206
ANN01943	0.726725	6.25604	0.291448	0.537381
ANN01945	0.051812	7.31676	0.938965	0.982106
ANN01946	-0.379044	2.45635	0.12994	0.316325
ANN01948	-0.79778	6.49419	3.4787e-07	5.97499e-06	*
ANN01949	0.156697	7.44371	0.380118	0.628536
ANN01950	0.10688	1.12631	0.84268	0.940073
ANN01953	0.402501	6.67751	0.0491224	0.158213
ANN01954	0.205232	4.1328	0.312655	0.559938
ANN01955	0.329292	4.48176	0.0557422	0.173509
ANN01956	0.169764	6.18138	0.437731	0.681477
ANN01957	-0.220593	-0.688117	0.648818	0.837473
ANN01959	0.133684	6.28057	0.360746	0.60837
ANN01960	-0.122197	1.44962	0.863728	0.950025
ANN01965	-3.13613	-1.8459	7.06495e-05	0.00067756	*
ANN01968	-0.259752	-0.649939	0.790457	0.916125
ANN01969	-0.0217154	-0.838736	1	1
ANN01973	1.34316	-1.70868	0.0680369	0.200541
ANN01974	-0.0787884	2.89311	0.762099	0.903492
ANN01975	-0.177945	3.02632	0.557309	0.775171
ANN01976	0.303661	3.20494	0.307787	0.555568
ANN01977	-0.0669416	8.5927	0.658289	0.842671
ANN01978	0.860437	6.73429	0.000258565	0.00209084	*
ANN01979	-0.244349	4.37797	0.174824	0.388499
ANN01980	-0.323057	5.92538	0.0823893	0.231167
ANN01982	0.0834326	4.73292	0.58512	0.794788
ANN01984	-0.547983	-1.24079	0.289808	0.534843
ANN01985	0.26915	6.64259	0.110317	0.283873
ANN01986	-0.145225	6.49469	0.449506	0.690676
ANN01987	1.27558	5.8743	3.17741e-09	8.00764e-08	*
ANN01988	0.81545	8.40493	3.38015e-07	5.82713e-06	*
ANN01989	0.555291	1.95578	0.0496214	0.159401
ANN01991	-0.199053	-0.243618	0.736943	0.889082
ANN01992	0.457715	1.48352	0.160084	0.36535
ANN01994	0.0778848	8.02283	0.620913	0.818563
ANN02003	0.109517	8.21578	0.656784	0.841773
ANN02004	-0.232099	0.0436812	0.662888	0.845473
ANN02005	0.567015	-1.3218	0.535823	0.760299
ANN02007	-0.150885	8.09301	0.389809	0.637396
ANN02009	-0.118616	1.58054	0.790195	0.916125
ANN02010	-0.258633	3.5116	0.232512	0.465023
ANN02011	0.134687	3.48339	0.697089	0.866962
ANN02012	-0.0132871	5.32726	0.94037	0.982777
ANN02016	-0.313628	0.429947	0.496396	0.731736
ANN02021	0.198124	5.90283	0.281028	0.524035
ANN02024	-4.1811	1.21649	0.00550771	0.0284632	*
ANN02025	-0.0924576	6.16351	0.588911	0.798054
ANN02026	0.0586781	-1.04182	0.957919	0.988393
ANN02028	0.225823	3.55976	0.365803	0.613676
ANN02029	-0.158474	-0.694616	0.733417	0.8862
ANN02030	0.259113	1.43867	0.532877	0.757786
ANN02034	0.0936025	0.254253	0.835639	0.937087
ANN02035	0.943121	3.17358	0.00041704	0.00316939	*
ANN02036	0.60586	4.21269	0.00196109	0.0119993	*
ANN02042	3.64981	-1.24626	2.20018e-07	3.87011e-06	*
ANN02043	-0.237327	4.9901	0.129487	0.31544
ANN02044	-0.0512368	4.524	0.777147	0.90953
ANN02045	-0.124904	3.8828	0.591624	0.800031
ANN02046	1.38009	-0.812226	0.050496	0.161332
ANN02048	0.174539	3.85614	0.526778	0.753769
ANN02049	0.388039	3.16279	0.082008	0.23027
ANN02050	-0.384156	1.98776	0.310203	0.557869
ANN02054	-0.00472536	4.23665	0.983237	0.999691
ANN02055	0.166635	-1.31756	0.761397	0.903444
ANN02056	0.232536	4.73097	0.189144	0.40963
ANN02057	0.366149	5.45596	0.0528945	0.167145
ANN02058	0.109833	1.40746	0.816399	0.928778
ANN02060	-0.807781	-0.587168	0.109541	0.282395
ANN02062	1.31553	1.50887	5.21024e-05	0.000511915	*
ANN02064	0.00335735	7.31782	0.982688	0.999495
ANN02067	0.167006	-0.555213	0.765803	0.905636
ANN02069	1.85204	1.81883	0.19366	0.415804
ANN02070	-0.152676	-0.180249	0.751759	0.898912
ANN02072	0.216771	4.20005	0.268237	0.508687
ANN02073	0.0241997	4.27389	0.92055	0.97613
ANN02074	0.290663	7.1614	0.0872769	0.240052
ANN02075	-0.106712	6.23194	0.486599	0.722177
ANN02077	0.754939	-0.0692655	0.553377	0.773146
ANN02078	-0.0139107	3.97426	0.95742	0.988191
ANN02079	0.46353	-0.64131	0.315034	0.562151
ANN02080	-0.303194	-0.220001	0.573476	0.787522
ANN02082	0.898158	0.770019	0.15796	0.362192
ANN02083	-0.634238	-0.815533	0.17361	0.3871
ANN02084	0.107407	5.51448	0.453248	0.694169
ANN02085	0.103266	6.35846	0.492389	0.728218
ANN02086	0.00452572	3.30709	0.989115	1
ANN02088	0.892132	0.56826	0.0327705	0.116196
ANN02089	1.54157	1.53005	0.000325984	0.00254803	*
ANN02090	1.0955	2.94244	0.000309653	0.00244246	*
ANN02093	-0.29345	3.47882	0.252793	0.491593
ANN02094	-0.156274	6.6598	0.351511	0.599542
ANN02096	0.357907	5.89875	0.0236576	0.0910656
ANN02097	0.367809	5.05623	0.0630792	0.190054
ANN02099	-0.00164021	4.22972	0.998276	1
ANN02100	-0.217185	4.92743	0.249961	0.488025
ANN02103	0.583917	5.21111	0.00117001	0.00764586
ANN02104	-0.0469604	3.70773	0.85406	0.944966
ANN02105	0.740147	2.51185	0.0178737	0.0730811
ANN02108	0.0401584	6.22735	0.808154	0.925201
ANN02109	0.130185	4.82706	0.478659	0.716276
ANN02111	2.73722	-0.67813	0.00239276	0.01417	*
ANN02112	1.24192	-1.21092	0.0231733	0.0896926
ANN02113	-0.81318	1.16415	0.0592365	0.18157
ANN02114	1.65288	-1.26076	0.320124	0.567807
ANN02115	-0.603536	2.48851	0.0499549	0.160243
ANN02116	8.22424	-0.832017	2.68259e-11	1.00844e-09	*
ANN02117	0.138502	0.439683	0.841457	0.940073
ANN02118	1.27536	-0.0161535	0.23473	0.467796
ANN02119	-0.138129	7.75115	0.555132	0.774346
ANN02120	1.53296	-0.835454	0.00282747	0.0163481	*
ANN02121	-1.3205	0.846965	0.000814394	0.00558499	*
ANN02122	-0.351699	1.95401	0.313679	0.561067
ANN02123	-0.414317	2.08117	0.150562	0.350266
ANN02126	1.6369	0.312525	8.85839e-05	0.000828355	*
ANN02128	0.166939	6.57869	0.326613	0.574692
ANN02129	0.113838	5.22129	0.490828	0.726571
ANN02130	0.229869	6.93701	0.149515	0.348734
ANN02131	0.210255	2.94675	0.452925	0.694006
ANN02132	0.211847	5.80001	0.165899	0.374734
ANN02135	-0.361738	4.66881	0.0288909	0.105467
ANN02136	-0.299635	7.44509	0.26724	0.507613
ANN02137	-0.212788	7.11321	0.185972	0.40549
ANN02138	-0.304964	2.22741	0.311801	0.559043
ANN02139	-0.213654	3.29165	0.491017	0.726571
ANN02141	0.22725	4.62166	0.178701	0.39485
ANN02142	-0.488794	2.20056	0.334308	0.582518
ANN02144	-0.0488961	4.27825	0.794322	0.918184
ANN02146	0.19114	4.26068	0.313904	0.561381
ANN02147	0.846028	2.34299	0.0907633	0.246718
ANN02148	0.349658	3.59404	0.102234	0.269745
ANN02150	-0.495195	2.99407	0.0679113	0.200295
ANN02151	-0.02839	5.23985	0.874766	0.954691
ANN02153	-1.90303	2.77338	1.27362e-14	8.57217e-13	*
ANN02156	-4.98317	4.44442	1.0182e-64	5.72226e-61	*
ANN02159	0.65797	0.614114	0.192395	0.41388
ANN02160	0.56432	2.29012	0.170843	0.382829
ANN02161	0.40015	4.86619	0.0204201	0.0812756
ANN02162	-0.209557	6.53692	0.383508	0.631677
ANN02163	-0.0217396	5.51603	0.890192	0.961888
ANN02164	-0.180619	4.41152	0.460908	0.700555
ANN02165	-0.0514737	3.53572	0.90114	0.967908
ANN02168	0.00548002	5.28993	0.974526	0.994794
ANN02170	0.376972	5.04302	0.011391	0.0512551
ANN02174	0.316618	7.33275	0.140021	0.33344
ANN02176	-0.178074	4.16069	0.532305	0.757356
ANN02180	-0.469931	4.26463	0.0115857	0.0519023
ANN02181	-0.420218	5.90412	0.0631276	0.190076
ANN02182	0.308026	3.30635	0.32541	0.573579
ANN02183	-0.145986	3.93006	0.514226	0.744873
ANN02184	-0.0913336	4.87236	0.649719	0.838058
ANN02188	-0.312617	0.459089	0.53593	0.760299
ANN02189	-0.0662345	7.23122	0.707518	0.874285
ANN02190	-0.332435	3.19473	0.250465	0.488585
ANN02191	0.154721	3.60132	0.55641	0.774879
ANN02192	-0.339352	3.63542	0.160211	0.365478
ANN02193	0.0903991	5.10804	0.567241	0.782659
ANN02195	0.419395	2.54639	0.160529	0.365845
ANN02196	-0.860428	-0.179466	0.0621783	0.188175
ANN02197	-0.0361711	4.2907	0.860544	0.948099
ANN02198	3.71828	-0.71696	6.04344e-09	1.4735e-07	*
ANN02199	0.0219673	0.567586	0.961213	0.98903
ANN02201	-0.142134	5.92811	0.601292	0.805736
ANN02203	-0.0576687	6.83171	0.73432	0.886825
ANN02204	0.156391	-1.08844	0.816923	0.928986
ANN02205	0.752811	-0.014432	0.0498584	0.160025
ANN02206	-0.373316	6.69936	0.0281031	0.103419
ANN02207	0.0263444	6.60926	0.877025	0.955294
ANN02213	-0.708602	-1.12916	0.514285	0.744873
ANN02214	-0.421344	0.639488	0.38574	0.634248
ANN02215	-0.468828	7.49625	0.00674999	0.033705
ANN02217	0.275769	1.02338	0.574118	0.78768
ANN02218	-0.16529	4.754	0.57622	0.789169
ANN02219	-0.113547	6.04439	0.604653	0.808145
ANN02220	0.265969	5.02318	0.0760016	0.217535
ANN02222	0.45733	6.28155	0.00407809	0.0220692
ANN02223	-0.311316	5.80934	0.111829	0.286454
ANN02226	1.43396	1.97193	7.76059e-05	0.000734869	*
ANN02227	0.266947	4.09517	0.180012	0.396608
ANN02229	0.614831	4.04591	0.00800387	0.0385448	*
ANN02230	0.686901	1.01519	0.0582834	0.179334
ANN02232	-2.43254	-1.44964	4.74577e-05	0.000470807	*
ANN02233	0.019199	0.55541	0.984854	1
ANN02235	0.202957	2.9936	0.522313	0.750262
ANN02237	-1.10081	2.18863	0.000346596	0.00269229	*
ANN02239	-0.371491	4.47051	0.0530753	0.16734
ANN02240	-1.00073	7.44769	1.29176e-07	2.36858e-06	*
ANN02241	-0.231871	3.11271	0.352164	0.599971
ANN02242	-0.27059	6.28428	0.122944	0.304516
ANN02243	-0.182789	6.47147	0.241362	0.476786
ANN02244	-0.404597	5.42801	0.0132604	0.0577478
ANN02245	-0.24271	3.26316	0.393625	0.63963
ANN02247	-0.590549	2.23537	0.138445	0.330526
ANN02248	0.384551	6.43283	0.099594	0.264392
ANN02249	1.83114	2.48387	1.64158e-05	0.000183962	*
ANN02250	-0.081026	9.1323	0.66517	0.847038
ANN02251	-2.40698	-0.539628	3.27972e-06	4.40431e-05	*
ANN02252	-0.318784	4.10674	0.112259	0.287098
ANN02254	-0.115975	3.77708	0.616743	0.815883
ANN02255	-0.231288	1.6252	0.51477	0.745046
ANN02256	0.0728456	4.04688	0.753144	0.899279
ANN02259	0.0869042	4.32009	0.732616	0.886013
ANN02260	-0.0789044	-1.13841	0.881118	0.956917
ANN02261	-0.990247	2.70663	2.97772e-05	0.000312799	*
ANN02262	-0.217888	6.76711	0.340914	0.588368
ANN02263	-0.027205	4.65841	0.864363	0.950322
ANN02264	0.642767	-1.43569	0.264945	0.504486
ANN02265	-0.177235	4.13741	0.339056	0.586869
ANN02267	2.10006	-0.975641	2.49051e-05	0.000266096	*
ANN02268	-0.146659	2.40588	0.610062	0.811818
ANN02269	-0.111426	3.65924	0.704431	0.872293
ANN02270	0.193971	7.37935	0.568684	0.783718
ANN02271	-0.165851	10.2415	0.243553	0.479597
ANN02272	-0.0434301	9.48445	0.762592	0.903655
ANN02274	0.185863	9.36749	0.250857	0.489095
ANN02275	-1.49386	4.0734	0.12156	0.302487
ANN02276	-0.803325	5.35815	0.000131177	0.00115989	*
ANN02278	-0.0109621	12.4454	0.942248	0.983465
ANN02279	-0.191958	2.63124	0.458259	0.697983
ANN02283	-0.150599	3.05446	0.525754	0.753278
ANN02284	-0.262633	2.54542	0.335513	0.583321
ANN02285	0.0841885	10.4622	0.590039	0.798753
ANN02287	-0.713969	0.422378	0.0642867	0.192545
ANN02288	0.227101	1.1524	0.497766	0.732792
ANN02292	0.0465754	5.99258	0.825527	0.933687
ANN02293	0.276815	0.987513	0.512713	0.744013
ANN02294	0.261994	4.73159	0.219924	0.449937
ANN02295	-0.309494	-1.70178	0.782921	0.912487
ANN02296	-0.890585	-0.670873	0.0778989	0.221611
ANN02297	-0.457857	3.7179	0.0445758	0.147146
ANN02301	0.377198	3.66061	0.0972932	0.25983
ANN02306	0.131426	0.681026	0.788624	0.915385
ANN02307	-0.382081	4.42373	0.0912494	0.247689
ANN02309	-0.272834	5.56853	0.244774	0.481325
ANN02310	-0.096238	2.57232	0.739955	0.891273
ANN02312	0.056115	6.88363	0.707016	0.87393
ANN02316	-1.37155	-0.983048	0.00903155	0.0425281	*
ANN02319	0.365502	3.66831	0.297621	0.543673
ANN02323	2.3817	0.43622	7.62661e-06	9.25736e-05	*
ANN02324	0.184426	4.44995	0.355505	0.603452
ANN02326	-0.720678	3.43611	0.00507366	0.0265617	*
ANN02327	-0.293251	11.3248	0.0530551	0.167323
ANN02329	-0.0403038	0.406033	0.928599	0.979675
ANN02330	-0.262451	2.17848	0.326827	0.574935
ANN02333	3.36602	-0.885013	1.99039e-05	0.000217415	*
ANN02334	-0.372602	4.13606	0.103849	0.272866
ANN02335	-0.287726	7.83498	0.141043	0.335062
ANN02340	0.226551	4.88681	0.180914	0.397861
ANN02341	-0.0133754	6.87075	0.936438	0.981621
ANN02342	0.0722686	3.26065	0.88298	0.957982
ANN02343	0.199385	7.87718	0.202502	0.42736
ANN02344	0.189375	4.74323	0.219863	0.449937
ANN02345	-0.0922848	4.09128	0.635833	0.828722
ANN02346	0.234174	3.29517	0.300843	0.547165
ANN02347	-0.0674011	-0.92679	0.954725	0.987307
ANN02348	-0.237242	3.46168	0.259519	0.498802
ANN02349	0.0908086	4.603	0.59223	0.800561
ANN02351	-0.731065	0.6466	0.0574196	0.177307
ANN02352	-0.292314	2.35432	0.298885	0.545191
ANN02353	-0.139885	3.43898	0.509885	0.741411
ANN02355	0.0300973	7.56543	0.869897	0.952708
ANN02356	0.101657	11.6245	0.527644	0.75416
ANN02357	0.409373	5.2569	0.0195035	0.0783205
ANN02359	9.2851	0.170803	1.62353e-19	2.40112e-17	*
ANN02360	0.401238	5.04492	0.0191603	0.0771355
ANN02361	-0.330544	10.9867	0.0428033	0.143041
ANN02362	0.327852	11.3566	0.0621392	0.188108
ANN02363	-0.311455	1.68348	0.456073	0.696717
ANN02364	-0.774737	7.09818	1.34696e-06	1.99209e-05	*
ANN02366	-0.289842	7.27218	0.0527949	0.166924
ANN02370	-0.228704	7.51466	0.183653	0.402
ANN02371	-0.291156	2.05942	0.286775	0.531266
ANN02375	-0.385508	4.68705	0.0179063	0.0731612
ANN02378	0.0328641	-0.417674	0.974325	0.994769
ANN02379	-0.239186	4.17206	0.296962	0.543254
ANN02386	-0.195731	9.59699	0.239298	0.474126
ANN02391	-0.00533073	4.69414	0.97632	0.995784
ANN02393	-0.187975	-1.61155	0.848348	0.942423
ANN02398	-0.111126	5.93799	0.605225	0.808501
ANN02400	-0.641685	3.48677	0.00299968	0.0171236	*
ANN02404	-0.174036	7.60526	0.519895	0.748915
ANN02406	-0.566414	0.878439	0.138157	0.32998
ANN02407	0.324078	-0.313803	0.500288	0.734682
ANN02409	-0.156397	0.731185	0.696897	0.866962
ANN02418	0.0767869	1.18577	0.848614	0.94249
ANN02419	-0.156565	2.61188	0.637745	0.829994
ANN02420	0.116319	4.42165	0.485183	0.721166
ANN02422	-0.824464	-0.803254	0.183545	0.401921
ANN02423	-1.0169	-1.06156	0.0346455	0.121238
ANN02427	-0.332844	3.15642	0.116977	0.294803
ANN02428	-0.24319	5.44127	0.15369	0.355191
ANN02429	0.209932	5.5886	0.299623	0.545887
ANN02430	0.193515	0.532793	0.642767	0.83356
ANN02431	0.212824	0.231799	0.617554	0.816145
ANN02432	0.129257	-0.331335	0.786546	0.91387
ANN02433	0.127023	9.68959	0.476557	0.714581
ANN02436	2.87586	0.236107	0.0187394	0.0758484
ANN02440	0.591446	-0.248258	0.295532	0.541623
ANN02441	0.0432462	4.09772	0.821864	0.931722
ANN02445	0.164877	2.53546	0.495796	0.731236
ANN02446	-0.203615	3.58946	0.489833	0.725487
ANN02447	1.19703	-0.934121	0.0101959	0.0469488	*
ANN02448	0.419676	-0.921682	0.568912	0.783832
ANN02451	-0.686143	-0.632324	0.21801	0.447567
ANN02458	-9.41132	0.353932	3.43484e-21	5.84963e-19	*
ANN02461	0.140581	5.65341	0.414743	0.658958
ANN02462	0.154751	2.66567	0.529215	0.755153
ANN02466	-0.286507	5.56265	0.116334	0.293687
ANN02469	-0.643849	5.58751	0.000621825	0.00444613	*
ANN02471	-0.316337	8.02322	0.0488895	0.157771
ANN02472	0.189547	4.59072	0.374937	0.623417
ANN02476	-0.143998	6.72065	0.481171	0.718345
ANN02477	1.19813	6.90267	6.64692e-10	1.95579e-08	*
ANN02479	-1.74629	1.76329	5.94022e-08	1.16524e-06	*
ANN02482	0.327544	6.05599	0.0484204	0.156662
ANN02483	0.475981	1.58374	0.105189	0.274894
ANN02484	0.60633	0.441337	0.252652	0.491486
ANN02485	0.214874	5.65558	0.275357	0.517215
ANN02486	-0.0413412	3.40756	0.895183	0.964525
ANN02488	2.75317	0.263409	9.4737e-06	0.000112801	*
ANN02489	0.136453	2.56252	0.611537	0.812716
ANN02490	-3.90693	-0.00290816	4.55685e-13	2.30716e-11	*
ANN02491	0.293338	4.82966	0.195077	0.417809
ANN02495	0.317372	1.59938	0.37663	0.625028
ANN02496	-0.00996676	4.00331	0.961561	0.989266
ANN02497	-0.13594	4.93516	0.430304	0.673717
ANN02500	-0.0935323	4.6841	0.564929	0.780937
ANN02502	0.0621002	8.34744	0.718438	0.880242
ANN02505	-0.257085	1.58881	0.390545	0.637764
ANN02506	-0.558429	3.39302	0.0176677	0.0723705
ANN02507	-0.547308	6.77996	0.00808498	0.0388024
ANN02509	0.552015	0.688831	0.149105	0.348138
ANN02512	0.128041	4.90631	0.596911	0.803411
ANN02518	2.69021	2.3367	5.01452e-14	3.06322e-12	*
ANN02519	0.576833	-0.878637	0.283463	0.527201
ANN02526	-0.717654	0.674893	0.109177	0.281909
ANN02527	-1.45109	3.12961	1.77923e-07	3.17438e-06	*
ANN02528	0.0161903	5.72105	0.915164	0.974372
ANN02530	0.308221	-1.32068	0.783204	0.912508
ANN02536	0.560992	-1.43707	0.359421	0.606956
ANN02537	0.0815113	4.60164	0.686135	0.860065
ANN02540	0.0488447	7.80977	0.779689	0.910889
ANN02541	-0.158669	6.10612	0.303349	0.550385
ANN02542	0.446072	3.80517	0.0367175	0.12648
ANN02544	-0.544662	5.83401	0.000225912	0.00186847
ANN02547	-0.0998243	5.06748	0.602371	0.806702
ANN02552	0.178012	7.04752	0.329216	0.576883
ANN02556	-0.218809	-1.84685	0.865031	0.950407
ANN02557	1.00156	-0.975456	0.0520496	0.165061
ANN02561	-0.323895	3.0755	0.212385	0.440282
ANN02562	-0.0200164	2.82096	0.936322	0.981621
ANN02563	-0.358987	0.582277	0.467626	0.706468
ANN02564	4.43849	1.64583	2.1408e-11	8.12924e-10	*
ANN02565	-0.0969338	7.89372	0.528124	0.754206
ANN02566	-0.432168	3.88311	0.0321874	0.114581
ANN02569	0.914996	3.0435	9.83292e-05	0.000905236	*
ANN02570	-0.277143	2.43078	0.507363	0.739685
ANN02573	0.510369	5.72971	0.0191369	0.0770689
ANN02575	0.682389	0.917892	0.312299	0.559671
ANN02576	0.576223	0.928222	0.456267	0.696844
ANN02577	-2.65382	-1.74544	0.0024961	0.0146766	*
ANN02578	-1.1369	0.548905	0.00797756	0.038484	*
ANN02581	-1.00311	0.217763	0.0262103	0.0984969
ANN02582	1.52387	-1.21316	0.00472867	0.0250827	*
ANN02586	0.534738	-0.0913813	0.283758	0.527616
ANN02587	-0.376097	4.47348	0.0350584	0.12215
ANN02588	0.878564	-0.936868	0.0611856	0.186073
ANN02589	0.216276	3.67728	0.295671	0.541706
ANN02590	0.38491	8.5244	0.00932074	0.0436339
ANN02591	0.28122	9.72654	0.0542509	0.170187
ANN02593	0.129896	6.29572	0.672287	0.850672
ANN02594	-0.125027	4.50194	0.523788	0.751899
ANN02600	-0.157043	1.8773	0.834492	0.936845
ANN02601	-0.701723	-0.0109233	0.206381	0.432397
ANN02602	-0.354677	1.75153	0.361763	0.609353
ANN02603	0.974375	-0.190471	0.161691	0.367868
ANN02604	-0.248698	1.34568	0.462421	0.702001
ANN02605	-0.582507	3.77454	0.0193157	0.0776582
ANN02606	0.115295	4.44374	0.527325	0.754092
ANN02614	0.0800337	5.92514	0.719854	0.881036
ANN02615	-0.0774614	3.40513	0.722958	0.882702
ANN02616	0.738879	0.0153084	0.142233	0.336852
ANN02618	0.11138	-0.552801	0.842339	0.940073
ANN02619	0.375182	5.61913	0.0250815	0.0954352
ANN02620	0.371683	6.26136	0.0204897	0.0814084
ANN02621	0.622361	-1.04553	0.574805	0.787904
ANN02622	-0.841316	0.207975	0.0526939	0.166818
ANN02624	-0.160894	4.24704	0.435856	0.679382
ANN02625	0.369316	4.17285	0.137485	0.328795
ANN02626	-0.333838	5.81023	0.0414215	0.13941
ANN02629	-0.676648	5.8238	1.42304e-05	0.000161565	*
ANN02630	-0.101993	5.19957	0.530194	0.755677
ANN02631	-0.492923	3.61579	0.0121823	0.0539091
ANN02632	-1.17406	0.0452701	0.0166102	0.0693424
ANN02634	-0.02843	5.00747	0.87209	0.953586
ANN02637	-0.249308	7.01106	0.120073	0.300183
ANN02640	-0.454048	6.71104	0.0116947	0.0523075
ANN02641	-4.28611	0.208524	2.10075e-12	9.40734e-11	*
ANN02645	0.716491	0.387191	0.120224	0.300293
ANN02646	2.95823	-0.171785	1.36412e-05	0.000156137	*
ANN02649	-0.177939	4.26093	0.360154	0.607828
ANN02650	-0.244999	3.19164	0.345218	0.59239
ANN02652	-0.764325	7.36867	0.00108924	0.00718065	*
ANN02655	0.326704	5.08635	0.0385877	0.131791
ANN02657	-0.704111	-1.19683	0.175522	0.389587
ANN02658	-0.0155628	3.15984	0.951496	0.986394
ANN02659	0.218995	3.47257	0.352497	0.599984
ANN02662	-0.162037	2.35588	0.719165	0.880357
ANN02663	0.101906	6.48881	0.613754	0.813609
ANN02667	0.966683	-0.169168	0.126017	0.309738
ANN02669	0.272945	4.53296	0.151755	0.351915
ANN02670	-0.203245	8.31783	0.148129	0.34687
ANN02671	-0.365448	6.24529	0.0254487	0.0963057
ANN02673	9.90916	0.778117	8.35965e-31	3.61394e-28	*
ANN02675	-0.0164238	9.09259	0.916784	0.97514
ANN02676	0.0192729	5.65851	0.903163	0.968687
ANN02679	-0.0610694	-0.857834	0.973154	0.994323
ANN02683	-0.16607	4.69197	0.301283	0.547875
ANN02685	3.77156	1.6779	1.75276e-11	6.77012e-10	*
ANN02688	-0.274399	-0.796076	0.582994	0.793515
ANN02689	-0.769267	-1.25552	0.184008	0.402457
ANN02690	-0.0832426	4.28825	0.673301	0.851554
ANN02691	0.104531	3.49242	0.718481	0.880242
ANN02692	-0.320119	-1.01767	0.556185	0.774879
ANN02693	0.184321	-0.110349	0.728861	0.884899
ANN02695	-0.137059	3.19239	0.514327	0.744873
ANN02696	-0.0150775	4.40137	0.930892	0.980808
ANN02697	-0.15068	3.78402	0.478621	0.716276
ANN02698	0.0774882	5.6093	0.656667	0.841773
ANN02699	0.0782513	5.36305	0.629419	0.824179
ANN02700	0.563006	5.22148	0.000689848	0.00485528
ANN02707	0.491956	5.21524	0.179378	0.395957
ANN02708	0.0450114	4.86405	0.774259	0.908263
ANN02711	0.0662924	6.28682	0.708361	0.874379
ANN02712	-0.225412	7.06837	0.223493	0.453933
ANN02713	0.558337	5.31914	0.16711	0.376718
ANN02715	-0.577228	-0.999943	0.762801	0.903655
ANN02720	-0.867614	3.03127	0.0101358	0.0467113	*
ANN02722	1.0164	2.32991	9.35606e-05	0.000866245	*
ANN02723	-2.26911	5.98423	7.77344e-34	4.36867e-31	*
ANN02726	0.10178	4.61227	0.579326	0.79111
ANN02727	0.309071	-0.607566	0.706704	0.873895
ANN02728	0.386747	2.12212	0.174568	0.388246
ANN02729	0.554219	1.96446	0.0783902	0.222389
ANN02730	0.867609	4.40891	3.68368e-05	0.000377434	*
ANN02732	-0.219907	9.5325	0.366339	0.614294
ANN02733	-0.260518	4.10184	0.156673	0.360272
ANN02734	-0.693527	4.80439	0.000464223	0.00346345	*
ANN02738	-0.0645646	2.34119	0.92203	0.976663
ANN02741	-0.188413	0.761068	0.644733	0.834788
ANN02744	0.293026	2.09258	0.446755	0.689127
ANN02745	2.46593	0.995258	7.43421e-07	1.1736e-05	*
ANN02746	1.41491	2.06016	5.33736e-06	6.74066e-05	*
ANN02748	-0.248273	1.47579	0.481489	0.718345
ANN02751	-0.224825	5.3437	0.196351	0.41942
ANN02752	-0.74051	3.86559	0.000104356	0.000950537	*
ANN02753	3.67594	0.710596	4.48601e-11	1.62131e-09	*
ANN02754	0.178057	0.549725	0.737984	0.889862
ANN02755	-0.454724	4.49538	0.0105927	0.0483797
ANN02756	-0.264056	3.53203	0.391817	0.638339
ANN02758	0.427647	0.484338	0.315285	0.562377
ANN02759	-0.396575	3.05424	0.144757	0.341463
ANN02761	-0.431959	1.99251	0.118143	0.297075
ANN02763	-0.126711	-0.734556	0.848346	0.942423
ANN02765	0.793912	7.66116	4.28791e-08	8.6528e-07	*
ANN02768	-0.479641	2.57901	0.0893376	0.244114
ANN02770	0.0146294	2.93264	0.965761	0.990838
ANN02771	0.381408	2.59919	0.146476	0.344146
ANN02772	1.26523	7.4026	9.84033e-08	1.8465e-06	*
ANN02773	-0.102111	-0.16467	0.850585	0.943323
ANN02780	-0.446151	-1.47523	0.452603	0.693654
ANN02782	0.942092	0.782212	0.0145725	0.0624693
ANN02785	-0.22312	-0.0165799	0.656389	0.841758
ANN02788	-0.882908	-1.7699	0.292029	0.537444
ANN02789	1.58641	-0.46054	0.0205136	0.0814459
ANN02792	0.223707	-0.286028	0.623364	0.81987
ANN02793	-0.354709	4.31899	0.147353	0.345699
ANN02794	0.0935605	6.22801	0.535938	0.760299
ANN02796	-0.0109427	6.38613	0.95041	0.986117
ANN02801	-2.30664	0.222109	3.48186e-07	5.97499e-06	*
ANN02806	1.95579	-1.10399	0.0690133	0.202632
ANN02811	0.40161	3.87808	0.056736	0.175872
ANN02815	0.073636	3.84115	0.764461	0.904859
ANN02817	-1.15788	3.83768	0.000418166	0.0031758	*
ANN02820	-0.284085	-0.765858	0.583663	0.794042
ANN02821	0.359758	6.51292	0.0251507	0.0955692
ANN02824	0.243481	-1.57087	0.705104	0.872838
ANN02825	0.0533261	2.52615	0.843667	0.940569
ANN02826	0.200886	1.61466	0.495084	0.730569
ANN02828	0.0654802	3.71672	0.825676	0.933687
ANN02829	1.19273	2.18351	3.23874e-05	0.000336445	*
ANN02830	-0.46514	-1.27851	0.684187	0.858959
ANN02832	-0.288108	3.75403	0.256256	0.494815
ANN02833	-1.48847	-0.808656	0.0079894	0.0385081	*
ANN02834	0.505601	0.96856	0.246451	0.48344
ANN02839	-0.0515746	6.00108	0.773428	0.908263
ANN02840	-0.00317209	0.414407	1	1
ANN02841	-0.0678873	7.33134	0.683174	0.858794
ANN02842	-0.133125	2.96272	0.65082	0.838997
ANN02843	-0.192673	7.28968	0.22482	0.45564
ANN02844	-1.5716	5.08068	1.47169e-09	3.97641e-08	*
ANN02846	-0.279914	10.2414	0.0588024	0.180535
ANN02848	-0.281732	5.78059	0.126096	0.309864
ANN02850	-0.012075	7.38255	0.949238	0.985803
ANN02854	0.421153	5.74429	0.00460624	0.0245375
ANN02858	0.183165	6.44259	0.302373	0.549059
ANN02860	0.59153	1.19487	0.149777	0.349066
ANN02861	0.0559871	4.30337	0.798536	0.920663
ANN02863	-0.517035	6.23102	0.0429872	0.143418
ANN02864	-0.63881	7.65264	0.0119581	0.0532736
ANN02866	0.0696468	-0.807314	0.916491	0.975052
ANN02868	-2.32195	-1.67138	0.000409811	0.00311887	*
ANN02872	1.10502	-1.09637	0.0529465	0.167161
ANN02873	-0.699428	6.21725	0.000693766	0.00487066	*
ANN02875	-0.260246	4.95674	0.104137	0.273355
ANN02881	-0.848758	3.28548	0.280895	0.524035
ANN02889	-0.301632	1.86119	0.350723	0.598561
ANN02892	1.25562	-1.56223	0.0429253	0.143339
ANN02895	2.20849	-1.39697	0.00390924	0.0212784	*
ANN02897	-0.958017	-1.5826	0.298063	0.544222
ANN02900	-0.0938805	3.63577	0.766737	0.906122
ANN02901	0.304085	5.66292	0.0556946	0.173457
ANN02902	2.78598	-1.75473	1.54014e-05	0.000173633	*
ANN02904	-1.20137	-1.52369	0.0599199	0.183116
ANN02905	1.32128	-1.22812	0.00901485	0.0424673	*
ANN02907	0.463092	2.74801	0.118933	0.298248
ANN02909	-0.0534308	-1.57267	1	1
ANN02914	-0.32793	-1.12256	0.785059	0.913044
ANN02915	-0.750204	0.20133	0.149147	0.348164
ANN02919	-2.05068	3.65247	1.61642e-16	1.5397e-14	*
ANN02920	-0.789029	0.255452	0.24666	0.483733
ANN02921	2.04775	1.17613	1.44781e-07	2.62051e-06	*
ANN02922	-0.337612	5.24236	0.0302872	0.109287
ANN02924	-0.238409	-0.0265041	0.640162	0.831744
ANN02925	-0.474879	-1.27978	0.346922	0.594149
ANN02926	-0.931221	0.091622	0.0836849	0.233346
ANN02932	-0.216007	2.48148	0.455781	0.69653
ANN02936	0.0213806	-0.127321	1	1
ANN02937	0.0483773	1.38925	0.890891	0.961923
ANN02941	-0.794874	-0.153821	0.112441	0.287362
ANN02942	0.48308	1.33847	0.189118	0.40963
ANN02943	0.586679	-0.405109	0.169938	0.381335
ANN02945	0.361794	6.70761	0.0270811	0.100859
ANN02946	0.253439	3.07227	0.263078	0.502548
ANN02947	1.36901	2.70592	1.12677e-06	1.69771e-05	*
ANN02948	0.608369	5.65992	0.00261833	0.0152724	*
ANN02950	1.66424	-0.927183	0.0739387	0.213095
ANN02951	1.03786	0.497289	0.0213373	0.0839159
ANN02953	-1.42346	-1.186	0.00708201	0.0349284	*
ANN02955	0.590066	1.18227	0.162877	0.369847
ANN02963	-0.387142	-1.23683	0.572912	0.78694
ANN02964	0.79223	-1.33008	0.200864	0.425396
ANN02965	0.0768073	-0.780292	0.913528	0.973702
ANN02966	-0.283211	-1.20752	0.700032	0.868624
ANN02968	0.14072	-0.859589	0.81266	0.927622
ANN02970	1.07257	-1.57085	0.0834609	0.233011
ANN02973	0.32248	-0.972576	0.773912	0.908263
ANN02974	-2.22086	-0.223536	2.62343e-05	0.000279236	*
ANN02975	-1.15278	3.81285	5.15618e-08	1.01855e-06	*
ANN02976	-0.188047	4.60676	0.309308	0.557062
ANN02978	-0.4147	4.90015	0.0153095	0.0648669
ANN02983	-0.0531715	5.09859	0.761574	0.903444
ANN02989	-0.753293	0.543978	0.069506	0.203715
ANN02992	-0.019076	-0.896778	1	1
ANN02996	-0.989287	1.90805	0.078848	0.223406
ANN03000	1.02234	0.0213954	0.0835696	0.233256
ANN03007	-0.122471	5.90057	0.476489	0.714574
ANN03009	-0.367246	-1.28893	0.569312	0.784199
ANN03010	-0.103233	7.13012	0.579416	0.791136
ANN03012	-0.27771	-0.733132	0.81777	0.929414
ANN03013	-0.93657	0.587418	0.0492483	0.158474
ANN03014	-0.323155	0.184185	0.505811	0.738736
ANN03015	-0.246431	4.10951	0.322198	0.569956
ANN03016	0.271261	6.35874	0.0659159	0.1959
ANN03019	0.100021	7.35559	0.541199	0.764493
ANN03020	-0.0121056	7.30472	0.936796	0.981621
ANN03021	2.10854	3.21686	1.62447e-15	1.28585e-13	*
ANN03026	-0.346115	-0.583174	0.580529	0.791832
ANN03030	-0.774367	6.05678	5.28009e-05	0.000518325	*
ANN03033	0.363038	-0.659559	0.53573	0.760299
ANN03035	0.181305	5.08719	0.28516	0.529697
ANN03036	-0.513918	-1.25797	0.351566	0.599545
ANN03041	-0.337636	3.70237	0.274263	0.516368
ANN03042	0.0588393	6.52545	0.711782	0.876437
ANN03044	1.51961	0.925633	4.71646e-05	0.000468727	*
ANN03045	0.437642	-0.866012	0.506338	0.738973
ANN03047	0.243563	5.92589	0.277773	0.520015
ANN03048	-0.00193638	3.89487	0.997873	1
ANN03050	0.0321181	7.75812	0.834416	0.936845
ANN03051	0.630902	3.10301	0.0211058	0.0831507
ANN03054	0.748874	3.87586	3.11836e-05	0.00032605	*
ANN03057	0.763856	5.38929	0.000121556	0.00108781	*
ANN03059	1.42426	4.18416	2.65853e-09	6.77593e-08	*
ANN03063	2.23294	1.44092	4.04048e-07	6.78849e-06	*
ANN03065	-0.761356	-1.98091	0.713574	0.876853
ANN03066	2.02525	1.4654	1.90629e-06	2.71224e-05	*
ANN03069	-0.0737738	5.71106	0.630732	0.825085
ANN03070	-0.896568	4.9127	2.0425e-08	4.41495e-07	*
ANN03071	-0.832137	4.43724	1.29281e-06	1.92211e-05	*
ANN03074	1.31191	-0.256791	0.0268564	0.100221
ANN03076	2.56671	-1.33935	0.0015015	0.00952954	*
ANN03077	1.04442	-0.00259713	0.0528429	0.167029
ANN03080	-0.468883	5.36352	0.00255315	0.0149628
ANN03083	-0.227688	0.3871	0.673364	0.851554
ANN03084	-0.508363	1.0161	0.192758	0.414265
ANN03085	-0.0310004	5.0955	0.859304	0.947942
ANN03086	-0.933235	-0.750981	0.0860349	0.237892
ANN03090	-0.132744	4.18692	0.446768	0.689127
ANN03092	0.295306	-1.20219	0.658685	0.842797
ANN03093	-0.699867	-1.50546	0.315311	0.562377
ANN03094	0.644386	2.70419	0.0140499	0.0606221
ANN03095	0.427351	4.92878	0.0236437	0.0910656
ANN03096	0.0471244	8.51454	0.736973	0.889082
ANN03097	-2.87884	-1.25345	1.23255e-05	0.000141945	*
ANN03102	-0.470577	0.940816	0.301911	0.548637
ANN03103	-1.12532	4.68406	2.32004e-08	4.92023e-07	*
ANN03104	0.847321	0.218407	0.0357534	0.123957
ANN03108	1.59915	2.394	1.76709e-05	0.000196655	*
ANN03110	0.767685	3.59591	0.00111876	0.00735369	*
ANN03111	0.104218	-0.218471	0.858922	0.947799
ANN03112	0.0699809	-0.767308	0.964894	0.990581
ANN03116	-0.0804409	1.30564	0.842138	0.940073
ANN03117	-0.51291	1.5052	0.121	0.301698
ANN03119	-1.3939	-1.21127	0.0336518	0.11835
ANN03121	1.2153	2.78522	0.000440612	0.00332605	*
ANN03123	1.05374	-1.38643	0.0428105	0.143041
ANN03124	0.551251	1.6944	0.160838	0.366326
ANN03125	0.0692856	1.49178	0.858172	0.947439
ANN03126	-0.30232	2.34575	0.377615	0.625832
ANN03127	-0.905848	0.0424744	0.0257564	0.0972136
ANN03131	0.898645	-1.15208	0.0643063	0.192545
ANN03132	1.55735	-0.878703	0.0334303	0.11782
ANN03133	-0.268278	5.60994	0.206756	0.432762
ANN03135	0.0693036	3.2856	0.821813	0.931722
ANN03137	-7.18285	-1.64407	1.95676e-10	6.23059e-09	*
ANN03138	-0.153819	3.54395	0.57764	0.789767
ANN03140	0.137485	7.10633	0.430204	0.673655
ANN03141	-0.346358	6.64405	0.0259193	0.0975744
ANN03142	0.219743	0.444184	0.617701	0.816146
ANN03143	1.43272	0.299731	0.440938	0.684003
ANN03145	-0.275871	1.60765	0.411774	0.65613
ANN03147	-0.407307	1.80193	0.203761	0.42897
ANN03148	-0.372169	0.91964	0.342549	0.590237
ANN03149	-0.976507	0.979901	0.00472053	0.0250675	*
ANN03151	0.411386	1.85381	0.808246	0.925201
ANN03152	0.439904	1.91312	0.17897	0.395348
ANN03153	-1.19602	1.03241	0.00401958	0.0217945	*
ANN03154	-0.231436	2.72499	0.364794	0.612532
ANN03156	0.101295	2.48826	0.774465	0.908263
ANN03159	-0.904217	-1.64438	0.694385	0.865169
ANN03160	-0.58335	-0.934972	0.827535	0.934137
ANN03164	0.292059	6.10078	0.0556479	0.173457
ANN03165	1.38172	-0.478996	0.0410922	0.138535
ANN03167	8.64336	-0.444446	2.31586e-12	1.02886e-10	*
ANN03168	-0.118867	4.79795	0.482575	0.719192
ANN03169	-0.0240673	4.68022	0.885268	0.959396
ANN03172	-6.13602	0.717691	7.1343e-16	6.02929e-14	*
ANN03176	-0.0365848	-1.26046	1	1
ANN03179	-4.87034	-1.22399	1.09998e-08	2.51297e-07	*
ANN03180	-4.5428	0.440905	4.52689e-14	2.84258e-12	*
ANN03183	-2.42539	-0.916619	4.12356e-06	5.3769e-05	*
ANN03184	-0.220941	2.26374	0.481463	0.718345
ANN03185	-0.228905	6.3793	0.212989	0.441082
ANN03186	-0.117399	1.67092	0.730056	0.885366
ANN03187	-0.358406	3.22212	0.238233	0.472814
ANN03188	-0.249973	5.21912	0.197237	0.420592
ANN03190	-0.46826	-1.24572	0.404617	0.65063
ANN03192	0.212529	-1.26867	0.761341	0.903444
ANN03195	0.680445	1.53208	0.258504	0.497617
ANN03207	0.443515	9.30775	0.0252802	0.0958533
ANN03209	-0.366229	2.64838	0.13891	0.331427
ANN03210	-0.196776	7.02811	0.191553	0.412858
ANN03211	0.00961269	5.83815	0.955726	0.98744
ANN03215	0.0748959	4.99186	0.641815	0.832929
ANN03216	-0.0644636	-1.61344	1	1
ANN03218	0.785861	1.53971	0.0162979	0.0683031
ANN03219	1.19492	0.504048	0.0015702	0.0099208	*
ANN03220	0.314395	5.51931	0.0549198	0.171758
ANN03221	0.93645	0.180808	0.0309572	0.11124
ANN03223	0.861578	3.66662	0.0433047	0.144135
ANN03230	-6.81456	1.6625	8.40686e-26	2.36233e-23	*
ANN03231	0.68642	2.6474	0.0205906	0.0816649
ANN03232	0.173309	4.91129	0.332727	0.580992
ANN03237	0.0566694	2.11277	0.862052	0.949204
ANN03238	-0.487618	1.92612	0.142527	0.337122
ANN03239	-2.74802	0.315516	0.0840924	0.234308
ANN03240	-0.46439	6.0296	0.00379615	0.0208242
ANN03245	-0.549377	0.270499	0.198808	0.422782
ANN03246	-0.612421	0.50094	0.167646	0.377668
ANN03247	0.0608071	7.17357	0.753732	0.899404
ANN03248	0.654164	0.606533	0.283488	0.527201
ANN03250	-0.601568	4.3786	0.0471743	0.153603
ANN03256	2.32555	-1.47309	0.061935	0.187692
ANN03257	2.37711	-1.30916	4.15288e-05	0.000417891	*
ANN03258	5.26903	-0.0679282	7.87022e-14	4.58349e-12	*
ANN03262	-0.510617	-1.35098	0.627443	0.822924
ANN03264	3.30013	0.675332	2.11036e-10	6.70071e-09	*
ANN03270	0.121607	2.24306	0.663715	0.846014
ANN03271	0.000111036	3.80524	1	1
ANN03272	-0.638185	-0.847629	0.229335	0.461397
ANN03273	-1.30202	5.57426	0.0554264	0.172958
ANN03276	0.0140197	-1.47396	1	1
ANN03278	-0.0972235	8.27471	0.618583	0.816863
ANN03279	0.0185523	8.72597	0.89967	0.967221
ANN03280	-0.107197	4.67108	0.50967	0.741283
ANN03281	0.0295878	6.18056	0.895779	0.964976
ANN03283	0.278724	4.73525	0.0754583	0.21642
ANN03284	-2.49573	1.35233	5.08007e-11	1.82428e-09	*
ANN03290	1.18684	3.00422	4.31656e-06	5.58965e-05	*
ANN03291	-1.47196	0.063261	0.00184129	0.0113528	*
ANN03295	-0.0791868	1.4089	0.837727	0.937933
ANN03299	-0.317641	3.60945	0.209987	0.437176
ANN03304	-0.395198	-1.03444	0.602478	0.806749
ANN03308	0.564435	3.18426	0.0635048	0.190854
ANN03310	-1.63275	4.47974	1.1712e-11	4.68479e-10	*
ANN03312	2.57945	3.09734	3.16758e-11	1.18285e-09	*
ANN03313	-0.388682	3.64522	0.0700098	0.204764
ANN03314	-0.357448	6.89574	0.0277389	0.102662
ANN03316	-0.363572	7.65673	0.0215065	0.0844924
ANN03318	-0.418583	5.65363	0.00487628	0.0257442
ANN03321	0.682571	3.46974	0.00672082	0.0335742	*
ANN03322	-0.380966	6.21154	0.0140214	0.0605458
ANN03323	-0.520237	6.8971	0.00348276	0.0194082
ANN03324	-0.260961	6.55963	0.0903147	0.245796
ANN03327	-0.159514	6.30966	0.400873	0.647014
ANN03328	-0.171995	5.38484	0.266248	0.506282
ANN03329	0.250065	9.41453	0.0960547	0.257428
ANN03330	-0.455805	3.80424	0.104441	0.273852
ANN03331	-0.0628023	6.99295	0.673549	0.851681
ANN03332	-0.350811	4.89956	0.0343269	0.120198
ANN03333	1.02877	0.74385	0.00928713	0.0435129	*
ANN03334	-0.0429525	2.16292	0.898784	0.966823
ANN03335	-0.0437299	0.400217	0.936047	0.981621
ANN03336	-0.244495	2.57355	0.432433	0.675805
ANN03339	2.33222	-1.69888	0.0505436	0.161332
ANN03340	-0.33885	4.22513	0.0570977	0.176701
ANN03341	-0.102496	4.95559	0.524293	0.752128
ANN03343	-0.0694979	4.17129	0.71153	0.876437
ANN03344	-0.741694	4.96685	1.54874e-05	0.000174252	*
ANN03346	0.0287047	8.06714	0.86041	0.948099
ANN03347	-0.113982	5.66869	0.471121	0.709459
ANN03348	-0.459451	4.09236	0.00803919	0.0386522
ANN03351	-0.082136	4.68045	0.780671	0.911566
ANN03352	0.951395	0.294614	0.295075	0.541139
ANN03353	-0.14714	6.35083	0.306615	0.554125
ANN03355	-0.342728	5.13326	0.0464604	0.151783
ANN03356	-0.269247	4.27994	0.130806	0.318049
ANN03357	-0.248558	6.14611	0.115978	0.293206
ANN03359	0.0345748	4.1173	0.859672	0.947973
ANN03360	0.64227	-1.27632	0.786264	0.91367
ANN03361	-0.049413	4.36581	0.78248	0.912437
ANN03363	0.190449	-1.6133	0.905898	0.970296
ANN03364	1.31976	-1.70486	0.0511361	0.162824
ANN03365	-0.0497054	7.9458	0.811097	0.926591
ANN03369	-0.172403	4.78684	0.251218	0.489289
ANN03370	-1.00493	-0.441226	0.0347897	0.121591
ANN03371	-0.0841054	7.24452	0.564453	0.780472
ANN03373	-0.0139274	-0.701373	1	1
ANN03374	-0.53768	4.69698	0.0135722	0.0589458
ANN03379	-0.590587	-0.604093	0.337798	0.585645
ANN03380	0.123095	7.27899	0.436102	0.679504
ANN03381	0.0450193	10.1204	0.793055	0.917544
ANN03382	0.00940552	4.35401	0.965703	0.990838
ANN03383	-0.152982	6.3225	0.362868	0.610402
ANN03388	1.90193	0.316149	0.0815863	0.229257
ANN03391	0.384762	5.34671	0.0131762	0.0574477
ANN03392	-0.204646	4.1677	0.357875	0.605709
ANN03393	0.310649	4.05841	0.108855	0.281531
ANN03394	0.00597387	3.83597	0.97647	0.995784
ANN03395	-0.0997498	5.66143	0.636585	0.829398
ANN03396	0.114956	7.14041	0.480035	0.71769
ANN03398	0.147055	6.81935	0.336721	0.584378
ANN03399	0.814996	-0.390773	0.305888	0.553272
ANN03400	0.829254	2.80832	0.0166138	0.0693424
ANN03401	-0.0292357	5.37445	0.849247	0.94249
ANN03402	-0.61596	4.82577	0.000422167	0.0031997	*
ANN03404	0.153214	3.49478	0.820409	0.930902
ANN03405	-0.174575	6.43831	0.297001	0.543254
ANN03407	-0.0853008	8.47655	0.562897	0.779256
ANN03408	-0.079104	5.66663	0.59656	0.803326
ANN03411	0.119675	4.16428	0.494749	0.73017
ANN03412	-0.0982365	5.54999	0.554254	0.773897
ANN03415	-0.224799	5.3625	0.142138	0.336698
ANN03416	0.0290318	5.57507	0.871427	0.953388
ANN03417	-0.0189369	5.30661	0.914625	0.973988
ANN03419	-0.255865	5.58416	0.0919641	0.24889
ANN03420	0.0435769	3.39753	0.835001	0.936976
ANN03421	-0.0869233	5.70859	0.669781	0.849508
ANN03422	-0.227081	4.55754	0.203512	0.428767
ANN03423	-0.121551	4.75593	0.476465	0.714574
ANN03426	1.80465	-1.36411	0.0153107	0.0648669
ANN03427	-0.0362734	11.4597	0.799479	0.92109
ANN03429	-0.0329266	12.2165	0.834409	0.936845
ANN03430	0.173893	7.12834	0.32686	0.574935
ANN03431	-0.373552	4.03434	0.0549622	0.17177
ANN03433	-0.0328262	0.0409044	0.97634	0.995784
ANN03435	1.8365	-0.651189	6.19791e-05	0.000600556	*
ANN03436	-0.645678	-0.456592	0.17314	0.386207
ANN03437	0.00406023	4.59324	0.982623	0.999495
ANN03438	-0.0964088	4.80779	0.632023	0.826043
ANN03439	-0.06643	4.76069	0.669189	0.849427
ANN03440	-0.222084	3.59507	0.377195	0.625506
ANN03441	0.00161547	3.28577	0.999386	1
ANN03442	0.537171	3.59688	0.00788619	0.0381415
ANN03444	0.281957	4.18982	0.121142	0.301781
ANN03445	1.22426	0.772326	0.0161966	0.0679545
ANN03446	-0.0383358	5.15964	0.841611	0.940073
ANN03447	-0.0791465	4.52314	0.653196	0.840229
ANN03449	0.941994	3.07369	0.00205768	0.012495	*
ANN03451	-0.18771	6.31434	0.321244	0.569075
ANN03452	0.620347	-1.39344	0.294921	0.540945
ANN03454	-0.00805857	5.69505	0.964389	0.990291
ANN03455	0.203718	5.32713	0.230225	0.462425
ANN03456	-0.0441132	9.78142	0.775205	0.908583
ANN03457	-0.117017	3.21986	0.661744	0.844748
ANN03458	0.127799	5.62075	0.457118	0.697203
ANN03459	0.112136	3.68621	0.56651	0.781984
ANN03461	0.19856	4.11563	0.261949	0.501392
ANN03462	0.121699	5.30393	0.489724	0.725464
ANN03464	0.250402	5.23633	0.149565	0.348778
ANN03467	-3.55554	-1.27857	0.000252854	0.00205352	*
ANN03468	-0.231196	1.68543	0.57728	0.789417
ANN03469	0.077546	4.83659	0.665471	0.847178
ANN03474	0.80108	4.98742	1.16918e-07	2.16144e-06	*
ANN03475	-1.79766	-1.45553	0.166854	0.376292
ANN03477	-0.639525	-0.74513	0.217471	0.447115
ANN03478	0.0492965	6.85374	0.804886	0.92391
ANN03480	-0.0950671	3.9658	0.609221	0.811497
ANN03481	-0.0944833	4.09565	0.812089	0.927253
ANN03482	0.0657001	5.60332	0.724134	0.882776
ANN03484	6.65735	0.629545	5.86996e-24	1.37455e-21	*
ANN03487	-0.289526	3.93198	0.125956	0.309702
ANN03489	0.379399	0.332335	0.330477	0.578013
ANN03490	0.764675	-0.0800306	0.0663485	0.196873
ANN03491	-0.398596	5.78177	0.445215	0.687672
ANN03492	-0.407737	-0.145118	0.413046	0.657318
ANN03497	-0.16803	4.27329	0.354163	0.602056
ANN03499	2.84195	-1.55353	5.54985e-06	6.98362e-05	*
ANN03503	0.287879	1.19913	0.4812	0.718345
ANN03505	0.0355727	0.167385	0.949239	0.985803
ANN03506	0.202794	4.37462	0.317732	0.565169
ANN03507	0.602138	-0.950725	0.219371	0.449376
ANN03508	0.890169	-0.827823	0.195519	0.418136
ANN03510	-0.699526	-0.328577	0.195293	0.417953
ANN03512	-0.910084	-1.23657	0.437837	0.681524
ANN03515	-0.259452	3.07876	0.406352	0.651981
ANN03516	-0.65776	8.36005	0.0697818	0.204364
ANN03518	0.0595514	5.48335	0.703245	0.871112
ANN03525	-0.431316	4.28984	0.0178504	0.0730127
ANN03526	0.134613	6.92785	0.356471	0.604208
ANN03528	-0.162933	4.45954	0.344338	0.591744
ANN03529	0.3036	7.18319	0.0375548	0.128772
ANN03532	-0.141499	1.85299	0.674366	0.85215
ANN03533	-0.0687646	2.04244	0.853851	0.944966
ANN03534	0.337028	8.43017	0.0321869	0.114581
ANN03535	0.317784	4.78681	0.0666136	0.197354
ANN03536	0.0812032	5.28886	0.695483	0.865696
ANN03538	-0.164532	6.59578	0.373863	0.622275
ANN03539	-0.22583	5.88244	0.132965	0.321957
ANN03541	-0.750164	-0.629115	0.445042	0.687604
ANN03542	-0.229503	8.7537	0.209778	0.437047
ANN03545	-2.0271	0.627246	0.00250477	0.014717	*
ANN03547	0.0579356	-0.797806	0.954228	0.987162
ANN03548	-0.179299	8.5321	0.378318	0.626536
ANN03549	-0.0364127	3.56988	0.936129	0.981621
ANN03552	1.13876	1.96895	0.123833	0.30597
ANN03553	0.320063	7.61802	0.0239923	0.0920074
ANN03554	-1.57379	0.143735	0.0111456	0.0504336
ANN03555	-0.395469	5.48682	0.0554739	0.173058
ANN03556	-0.351157	4.04192	0.122038	0.303227
ANN03558	-0.0393199	5.27989	0.80471	0.923802
ANN03559	0.170238	6.81851	0.276338	0.518364
ANN03560	0.824239	2.4782	0.282233	0.525477
ANN03564	-0.306819	-0.954919	0.804587	0.923802
ANN03565	0.413625	3.90825	0.0582457	0.179266
ANN03568	0.281248	5.71507	0.0759733	0.217509
ANN03569	0.677202	5.29921	0.0672197	0.19862
ANN03570	0.367178	4.80906	0.0277625	0.102682
ANN03571	0.548267	-0.859841	0.296934	0.543254
ANN03573	0.127204	4.24051	0.448847	0.690466
ANN03574	0.476996	4.53397	0.0059092	0.0301495
ANN03575	0.204718	6.0844	0.322311	0.569977
ANN03577	-0.0459259	5.9047	0.771551	0.907897
ANN03578	0.388434	4.87906	0.0263822	0.0989773
ANN03579	0.921997	3.73984	0.00493266	0.0259444	*
ANN03581	0.44344	4.5694	0.0290146	0.105713
ANN03584	0.545165	5.36046	0.348634	0.596083
ANN03585	0.127631	3.56186	0.503589	0.73712
ANN03589	0.0889847	6.9894	0.597843	0.803869
ANN03590	0.0587067	6.74633	0.728521	0.884899
ANN03591	-0.688784	1.02179	0.217278	0.446881
ANN03593	0.849458	-1.66531	0.40855	0.653668
ANN03594	-0.233568	3.00155	0.339943	0.587749
ANN03595	0.155867	4.4632	0.434586	0.67806
ANN03596	0.116201	5.70783	0.513944	0.744707
ANN03600	0.326939	6.1964	0.0425073	0.142319
ANN03601	-0.290259	3.04364	0.246328	0.483368
ANN03602	-0.394486	2.40605	0.124441	0.307005
ANN03603	0.148616	7.54866	0.388761	0.636756
ANN03604	0.0452812	4.89652	0.779065	0.91082
ANN03605	0.343884	3.56864	0.208941	0.435875
ANN03606	0.0563379	10.2972	0.909513	0.971343
ANN03607	-0.0190938	6.82466	0.90233	0.968459
ANN03611	0.596407	0.823173	0.148766	0.347563
ANN03612	0.197534	4.21054	0.369622	0.617594
ANN03613	0.0128481	0.631146	1	1
ANN03614	-1.18136	0.706908	0.0014966	0.00950381	*
ANN03616	0.482729	0.0189023	0.264315	0.504141
ANN03617	0.907367	-0.0115054	0.142526	0.337122
ANN03618	-0.386485	3.96221	0.0395684	0.134528
ANN03620	-0.0968269	5.95677	0.610875	0.812428
ANN03623	-0.10367	4.85853	0.644721	0.834788
ANN03624	-0.0462875	1.90319	0.916057	0.974873
ANN03626	-0.107443	7.21816	0.509627	0.741283
ANN03628	0.0399099	5.88637	0.787116	0.914349
ANN03629	-0.228746	3.77737	0.209853	0.437047
ANN03630	0.23751	5.00127	0.287871	0.532631
ANN03631	-0.0887853	8.32598	0.721582	0.881504
ANN03632	-0.602972	1.17669	0.120303	0.300422
ANN03633	0.0046713	2.7638	0.9866	1
ANN03636	-0.973532	-0.868922	0.135612	0.325978
ANN03637	0.178185	3.48762	0.512263	0.743726
ANN03640	0.357479	-0.20449	0.41335	0.657467
ANN03641	0.0805039	1.13769	0.862341	0.949335
ANN03642	0.100347	3.59812	0.652867	0.839948
ANN03645	-1.02583	1.04334	0.00905228	0.0425722	*
ANN03646	0.351594	0.453774	0.389463	0.637182
ANN03647	-0.116886	-1.41627	0.862829	0.949471
ANN03648	0.454035	5.3405	0.0182242	0.0742174
ANN03649	-0.155662	4.30919	0.403018	0.649266
ANN03650	0.58691	3.64513	0.00944661	0.0441313	*
ANN03652	0.0634489	7.94371	0.677226	0.854515
ANN03653	0.0566737	0.773223	0.899062	0.966937
ANN03655	-0.357096	2.68452	0.170708	0.38268
ANN03660	0.137958	4.54455	0.399547	0.645966
ANN03661	0.272849	4.97265	0.125975	0.309702
ANN03662	0.228574	4.3893	0.24772	0.485083
ANN03669	-1.06643	-1.4668	0.0512351	0.163061
ANN03671	0.118386	5.60679	0.451405	0.692422
ANN03672	0.237231	9.83942	0.200835	0.425396
ANN03673	0.270745	5.81245	0.151377	0.351432
ANN03676	0.462884	4.28109	0.0812279	0.228468
ANN03677	0.269143	10.7766	0.184641	0.403376
ANN03680	-0.0872452	4.8415	0.58406	0.794288
ANN03682	-0.3221	4.89102	0.0666157	0.197354
ANN03683	-0.00448574	6.9501	0.977445	0.996145
ANN03684	-0.364357	4.00755	0.103825	0.272866
ANN03685	-0.30172	6.32061	0.0501014	0.160573
ANN03688	-0.874169	0.0612494	0.0484479	0.156668
ANN03690	-0.0542798	8.96486	0.700913	0.869277
ANN03696	0.137995	3.56391	0.555433	0.774382
ANN03705	0.178052	4.87982	0.32146	0.569368
ANN03706	0.0616706	5.43594	0.687947	0.860508
ANN03707	0.245202	7.5997	0.150605	0.350266
ANN03708	0.431703	5.17542	0.0373275	0.128267
ANN03712	0.41716	3.94401	0.0339125	0.119011
ANN03716	0.223928	9.19651	0.179711	0.396379
ANN03717	0.789321	2.56154	0.00127307	0.00822372	*
ANN03718	-2.55718	-1.50694	0.000158022	0.00136628	*
ANN03719	0.804794	2.46929	0.181071	0.398016
ANN03722	0.31233	2.99471	0.212787	0.44079
ANN03723	-0.151569	4.21977	0.397842	0.64388
ANN03724	0.225258	3.8239	0.307485	0.555113
ANN03727	-2.40077	3.2369	2.12236e-18	2.59297e-16	*
ANN03729	0.0519243	9.04824	0.773033	0.908263
ANN03730	0.0869423	7.03304	0.571455	0.785879
ANN03731	-0.404541	4.82801	0.0139844	0.0604322
ANN03733	0.254084	5.60667	0.235665	0.469159
ANN03734	-0.0899195	4.467	0.588155	0.79745
ANN03735	-1.18809	0.0496783	0.00556075	0.0286842	*
ANN03736	0.112743	6.44035	0.471298	0.709536
ANN03737	-0.163851	4.64101	0.335096	0.58311
ANN03740	-0.00434875	3.80815	0.99104	1
ANN03741	-0.0144333	6.14127	0.929765	0.980353
ANN03742	0.498335	3.54079	0.0409354	0.13824
ANN03743	-0.0322675	7.53741	0.899188	0.966968
ANN03744	1.17728	4.75223	2.54872e-07	4.45531e-06	*
ANN03745	0.176103	8.04224	0.221543	0.451931
ANN03749	1.33953	4.96759	2.27406e-09	5.88951e-08	*
ANN03750	0.025209	6.09621	0.879097	0.956262
ANN03751	-1.46612	-0.92882	0.00756153	0.0369523	*
ANN03752	-0.615473	-1.16298	0.378871	0.627267
ANN03753	0.000539909	6.47574	0.998679	1
ANN03754	-0.131501	6.13505	0.423294	0.667203
ANN03755	0.00643485	6.39174	0.971724	0.993731
ANN03757	0.156522	3.24381	0.555526	0.774416
ANN03758	0.319512	9.10188	0.0437719	0.145217
ANN03760	-2.24332	0.547434	0.00138715	0.00887394	*
ANN03762	0.219311	6.47087	0.160644	0.366018
ANN03763	-0.0814316	6.52229	0.608339	0.811026
ANN03764	0.0522293	5.98518	0.738916	0.890565
ANN03765	-0.391188	4.29464	0.0298568	0.108115
ANN03766	0.0325467	-0.116931	0.968063	0.991721
ANN03767	0.0169796	6.05058	0.925621	0.978578
ANN03768	-0.0505167	6.82669	0.792875	0.91743
ANN03769	1.51652	-0.410648	0.000706912	0.00493521	*
ANN03770	0.23198	5.2067	0.460605	0.700297
ANN03771	-0.446236	-0.677678	0.633978	0.827151
ANN03772	0.00365915	10.1594	0.981067	0.998297
ANN03774	-0.631173	6.95884	0.000166408	0.00142889	*
ANN03775	0.24395	9.93484	0.0867332	0.239293
ANN03776	0.163333	4.9159	0.320649	0.568379
ANN03777	0.177297	7.0071	0.229868	0.461879
ANN03778	0.0207781	6.13471	0.917624	0.975328
ANN03782	-0.0593643	6.83473	0.717023	0.879361
ANN03785	-0.127447	5.40063	0.435697	0.679228
ANN03786	-0.0589174	5.99129	0.730646	0.885366
ANN03790	-0.0715897	0.385324	0.881146	0.956917
ANN03791	-0.362893	5.18069	0.0668667	0.197941
ANN03792	-0.0997668	4.21732	0.703222	0.871112
ANN03795	0.147575	8.54278	0.303322	0.550385
ANN03796	0.870069	-0.926316	0.163764	0.371275
ANN03799	0.34618	5.62579	0.162221	0.368729
ANN03801	-0.4626	5.94455	0.00490467	0.0258576
ANN03803	-0.363564	4.23125	0.0374424	0.128544
ANN03804	0.00471345	5.77146	0.979796	0.997425
ANN03805	0.176114	6.88086	0.312898	0.560028
ANN03806	-0.0911044	9.13991	0.573918	0.78767
ANN03807	2.70522	-0.886229	1.24236e-07	2.28561e-06	*
ANN03809	0.550346	1.85078	0.166507	0.37566
ANN03811	-0.326881	6.67672	0.0314548	0.112618
ANN03812	-0.295494	4.70766	0.0716972	0.208353
ANN03814	-0.189632	3.95983	0.308005	0.555803
ANN03815	0.435064	2.77738	0.456929	0.697203
ANN03816	1.23004	-0.407172	0.177455	0.392638
ANN03818	-0.132146	6.8514	0.387741	0.635863
ANN03822	-0.291687	3.61286	0.291922	0.537444
ANN03823	0.932923	1.52306	0.147605	0.346145
ANN03824	5.07756	0.808352	1.3443e-22	2.561e-20	*
ANN03825	0.209482	-1.36859	0.68191	0.85821
ANN03826	-0.136386	2.05701	0.615864	0.81559
ANN03827	0.116105	7.41677	0.496034	0.731491
ANN03828	-0.130646	1.34759	0.75655	0.900712
ANN03829	-0.384101	2.96473	0.095537	0.256469
ANN03830	0.0622516	2.34473	0.86784	0.951944
ANN03831	-0.106396	-1.59338	0.923996	0.977664
ANN03832	-0.0466282	9.94107	0.77348	0.908263
ANN03833	-0.269546	5.29677	0.118215	0.297123
ANN03835	0.156012	7.06609	0.310956	0.558577
ANN03836	-0.0775751	4.38807	0.706587	0.873895
ANN03837	-0.438323	4.102	0.0130544	0.0570053
ANN03838	-0.204994	6.26781	0.209829	0.437047
ANN03839	-0.0967614	4.82395	0.54886	0.77009
ANN03840	0.841287	4.43538	3.44655e-05	0.000355732	*
ANN03841	-0.656865	-1.20212	0.552979	0.772985
ANN03842	0.172782	6.0976	0.298733	0.545091
ANN03845	-1.30046	0.454766	0.00435479	0.0233258	*
ANN03849	1.9121	-1.16452	0.000197702	0.0016571	*
ANN03852	-0.708565	-1.87981	0.366787	0.614435
ANN03855	-0.029573	3.55369	0.919012	0.975798
ANN03860	0.822533	0.132154	0.23049	0.462626
ANN03862	-0.0850144	4.73079	0.612621	0.813401
ANN03863	-0.254265	3.70679	0.212704	0.440699
ANN03864	-0.234119	5.05589	0.184196	0.402482
ANN03865	-0.0626504	4.04249	0.73111	0.885554
ANN03866	0.0288616	4.65798	0.870977	0.953333
ANN03870	0.564048	4.79855	0.324573	0.572536
ANN03873	0.0449835	6.14562	0.774455	0.908263
ANN03878	-0.00820358	1.34104	0.989201	1
ANN03879	-0.228791	5.41376	0.31905	0.566613
ANN03880	-0.252324	5.72142	0.260531	0.500063
ANN03881	-0.0787217	0.465191	0.893837	0.963899
ANN03883	-0.702777	-1.28901	0.229518	0.461426
ANN03884	0.115027	0.697722	0.833567	0.936466
ANN03889	-0.0444365	4.90574	0.768367	0.906618
ANN03890	-2.07969	-1.46262	0.000377066	0.00290488	*
ANN03892	1.2165	2.89782	8.85749e-05	0.000828355	*
ANN03899	-0.203236	8.16721	0.185654	0.40488
ANN03900	-0.132702	4.03429	0.547594	0.768889
ANN03901	-0.353148	0.241608	0.391316	0.637865
ANN03902	-0.665563	2.39613	0.176215	0.390739
ANN03903	-0.00527485	4.94998	0.985416	1
ANN03904	0.0958012	4.15173	0.621186	0.818826
ANN03910	0.0938943	5.40371	0.521863	0.750262
ANN03911	0.384848	3.2677	0.223597	0.454062
ANN03912	-0.0924867	4.02021	0.641663	0.832925
ANN03913	0.194256	-1.2926	0.819722	0.93058
ANN03915	-0.0835106	3.79628	0.648751	0.837473
ANN03916	-0.355974	7.22936	0.0715937	0.208176
ANN03919	-0.607411	4.95326	0.0737986	0.212855
ANN03920	-2.14249	-0.14628	0.0360132	0.124704
ANN03924	0.542468	3.10532	0.0155994	0.065941
ANN03925	0.285228	5.12939	0.106505	0.27711
ANN03927	-1.2035	-1.20947	0.0530502	0.167323
ANN03929	0.440778	7.01158	0.00919554	0.0432098
ANN03930	0.368527	6.40818	0.0194993	0.0783205
ANN03932	-0.264915	6.80771	0.105093	0.274819
ANN03935	-0.367947	3.39318	0.112115	0.286859
ANN03937	0.261566	-1.19064	0.669101	0.849412
ANN03938	-0.232557	4.10078	0.240458	0.475919
ANN03940	-0.177593	5.14573	0.323372	0.570955
ANN03944	-0.128145	3.73546	0.537906	0.761949
ANN03946	-0.909652	4.19593	3.81014e-05	0.000389681	*
ANN03948	-1.08865	3.84781	5.74568e-07	9.35963e-06	*
ANN03949	0.337935	5.60687	0.27567	0.517543
ANN03950	-0.211541	5.79892	0.183069	0.401501
ANN03951	-0.614475	-1.23064	0.574414	0.787728
ANN03954	-0.199483	5.10017	0.188311	0.40843
ANN03955	-0.190385	5.70753	0.224049	0.454496
ANN03956	-0.436748	5.52015	0.00550778	0.0284632
ANN03957	0.299335	5.80046	0.0698685	0.204458
ANN03958	-0.842924	-1.2591	0.140186	0.333691
ANN03959	0.00522086	7.01949	0.97834	0.996503
ANN03961	-0.097678	3.61446	0.637058	0.829684
ANN03962	-0.591244	6.02095	0.0150627	0.0640416
ANN03963	-0.290183	6.40912	0.100686	0.266568
ANN03964	0.30637	3.10428	0.255238	0.493607
ANN03965	0.286298	4.59049	0.263638	0.503362
ANN03966	-0.180409	4.63885	0.300832	0.547165
ANN03967	-0.307646	8.13485	0.034894	0.121728
ANN03968	-0.103231	7.18919	0.51898	0.748262
ANN03971	0.16996	4.31044	0.340253	0.587924
ANN03972	-0.0116117	4.21053	0.957966	0.988393
ANN03976	-3.9831	1.36446	1.61821e-13	9.00427e-12	*
ANN03977	-0.509175	4.91245	0.00519053	0.0270601
ANN03980	0.338999	-1.76929	0.747036	0.895859
ANN03982	-1.50651	-0.943538	0.00659132	0.0330301	*
ANN03984	0.0516763	5.35413	0.730687	0.885366
ANN03985	-0.225593	4.56552	0.261886	0.501388
ANN03986	0.208762	6.00933	0.306585	0.554125
ANN03989	0.1583	5.8412	0.2727	0.514459
ANN03990	-0.352645	5.4924	0.0291518	0.106075
ANN03991	-0.0732685	3.40259	0.80185	0.922214
ANN03992	1.22681	-0.935225	0.0866964	0.239251
ANN03994	-0.655443	-0.429876	0.17604	0.390428
ANN04000	0.0655032	5.48708	0.738214	0.88991
ANN04005	0.212403	0.897773	0.700495	0.869047
ANN04006	-0.195164	3.56631	0.397462	0.643636
ANN04007	-0.137998	6.378	0.377688	0.625861
ANN04008	-0.195708	4.57518	0.275303	0.517215
ANN04009	-0.163311	-1.32511	0.917486	0.975328
ANN04010	-0.862719	7.02202	3.11617e-06	4.21575e-05	*
ANN04011	-0.253021	5.80522	0.46966	0.708208
ANN04013	-0.292023	4.68399	0.0895227	0.244469
ANN04017	0.610437	5.95681	0.00756631	0.0369523	*
ANN04021	-0.885467	1.84529	0.00369476	0.0204376	*
ANN04023	-0.452395	3.04514	0.0860175	0.237892
ANN04028	-0.0475311	11.1134	0.753212	0.899279
ANN04030	-0.0166532	3.92374	0.949176	0.985803
ANN04031	-0.595273	3.65149	0.011405	0.0512733
ANN04032	-1.12296	2.19997	2.75167e-05	0.000290957	*
ANN04033	0.48231	6.07444	0.00532375	0.0276265
ANN04035	0.39395	7.47952	0.0422566	0.141653
ANN04036	0.205951	7.13229	0.475485	0.71364
ANN04038	-0.0309288	2.28013	0.927093	0.979005
ANN04039	-0.25732	6.44049	0.133468	0.32269
ANN04040	-0.359104	-0.567219	0.40405	0.649993
ANN04041	0.364353	1.00297	0.327098	0.575096
ANN04043	-1.015	3.35439	0.0579713	0.178573
ANN04046	-1.40109	0.111566	0.0260434	0.0979679
ANN04048	-0.204398	4.09594	0.317617	0.565144
ANN04049	0.556587	2.55514	0.0487971	0.157519
ANN04050	4.26116	-0.674915	0.00264667	0.0154138	*
ANN04052	-0.0699433	6.83943	0.668128	0.848889
ANN04053	2.31153	-1.28269	0.0171582	0.0709036
ANN04055	0.590989	5.87164	9.11442e-05	0.000848064	*
ANN04056	2.23448	-0.538934	9.21317e-05	0.000856542	*
ANN04057	0.6109	-1.31339	0.587055	0.796536
ANN04058	-0.00726718	4.47248	0.968753	0.992054
ANN04059	0.0022463	2.79121	1	1
ANN04060	-0.00210358	7.2136	0.988911	1
ANN04061	0.281119	4.91656	0.0677973	0.200116
ANN04063	0.483542	3.78479	0.0282809	0.103875
ANN04064	0.700303	3.31574	0.0163214	0.0683504
ANN04065	1.24026	3.3666	1.9236e-09	5.11142e-08	*
ANN04066	1.11674	3.89269	7.72997e-08	1.48268e-06	*
ANN04068	-0.0327597	4.15138	0.874656	0.954691
ANN04069	0.0406626	4.7139	0.821888	0.931722
ANN04070	0.0365976	3.04017	0.876222	0.95529
ANN04071	-0.0957331	8.76803	0.524479	0.752128
ANN04072	-0.251	5.48894	0.120219	0.300293
ANN04073	0.164925	5.69022	0.312301	0.559671
ANN04074	-0.878025	2.53358	0.000528531	0.00387268	*
ANN04075	2.49818	0.310484	0.0731983	0.211721
ANN04077	-0.175416	0.997614	0.609385	0.811497
ANN04079	1.56907	-1.05028	0.0052751	0.0274373	*
ANN04083	0.891808	-1.13478	0.415091	0.659178
ANN04084	-0.160026	-1.70496	0.874961	0.954735
ANN04085	-0.633138	6.22845	0.000426582	0.00322881	*
ANN04086	0.282632	5.34696	0.127634	0.312687
ANN04088	1.17558	3.78631	9.12427e-08	1.73238e-06	*
ANN04089	0.311639	-0.678837	0.568176	0.783403
ANN04090	-0.800199	2.6704	0.148344	0.347155
ANN04091	-3.12804	2.56659	1.76529e-07	3.15451e-06	*
ANN04092	-0.51618	-0.753434	0.302036	0.548712
ANN04094	-0.0342168	8.17333	0.838804	0.938602
ANN04095	-3.05514	0.616709	0.00520049	0.0270994	*
ANN04097	-1.8878	-0.925142	0.000253154	0.00205447	*
ANN04098	0.284139	4.61706	0.0851711	0.23661
ANN04099	0.0384074	3.37846	0.853861	0.944966
ANN04100	0.127844	2.96287	0.666733	0.848247
ANN04101	0.582957	3.91324	0.00152751	0.00967278
ANN04102	-0.374009	8.9207	0.0163759	0.0685275
ANN04103	-0.396008	6.60111	0.0112221	0.0506367
ANN04104	0.0820648	4.91292	0.656118	0.841758
ANN04107	-0.0171848	8.41668	0.909253	0.971206
ANN04109	0.0747669	5.83814	0.656384	0.841758
ANN04112	0.0169265	4.3542	0.926338	0.978578
ANN04113	-0.826348	7.4468	4.02728e-07	6.77644e-06	*
ANN04114	-0.489473	4.53643	0.0136772	0.0593101
ANN04115	-0.123165	5.65517	0.400728	0.646874
ANN04116	-0.457978	4.75938	0.0373837	0.128381
ANN04117	3.02092	-0.522639	4.35418e-07	7.28005e-06	*
ANN04118	-0.224503	-0.14187	0.621553	0.818962
ANN04119	5.56158	-0.418617	3.22768e-13	1.67185e-11	*
ANN04122	0.0940797	2.10936	0.762521	0.903655
ANN04123	0.873488	4.89839	6.71195e-07	1.07468e-05	*
ANN04124	0.697733	4.63886	0.000726682	0.00505753	*
ANN04125	0.00847603	5.97675	0.958465	0.988393
ANN04126	0.111495	2.57169	0.673691	0.851681
ANN04127	-0.238258	2.96763	0.325162	0.573395
ANN04128	-0.0669179	5.78437	0.667381	0.848474
ANN04129	-0.0810991	8.65751	0.592861	0.800819
ANN04130	-1.11035	0.0875891	0.0154656	0.0654741
ANN04134	1.54703	-1.41142	0.0038195	0.0209318	*
ANN04141	-0.326222	-0.567907	0.666991	0.848369
ANN04142	1.23123	-0.416261	0.424661	0.668688
ANN04143	0.494284	0.81522	0.48076	0.718345
ANN04144	-0.618715	1.39317	0.105411	0.275027
ANN04145	0.469155	2.04259	0.230022	0.4621
ANN04146	-0.278582	4.57115	0.127099	0.311512
ANN04148	0.537928	3.38411	0.0321534	0.114581
ANN04149	0.0662164	0.598054	0.8885	0.961307
ANN04153	0.0475407	-1.26478	1	1
ANN04154	0.251685	-1.53306	0.655079	0.841081
ANN04156	-0.0764712	9.01089	0.688908	0.861046
ANN04157	-0.599154	-0.836304	0.202777	0.427861
ANN04161	-0.450366	0.0471944	0.457068	0.697203
ANN04164	2.78914	-1.6718	0.00159782	0.0100726	*
ANN04167	0.336573	-0.0456733	0.526631	0.753671
ANN04169	-0.115753	2.61911	0.693638	0.864623
ANN04170	1.47738	-1.34334	0.00904145	0.0425391	*
ANN04173	-0.0754364	-1.5584	0.930621	0.980808
ANN04175	-0.65393	6.18766	2.11462e-05	0.000229424	*
ANN04176	-0.140343	7.47852	0.62674	0.822535
ANN04177	0.109649	11.0689	0.439668	0.683144
ANN04180	2.37419	1.49824	7.62431e-06	9.25736e-05	*
ANN04181	0.0902658	4.73075	0.789395	0.915855
ANN04182	-0.452996	2.72755	0.299427	0.545864
ANN04183	-0.166612	5.10163	0.32087	0.568537
ANN04184	-0.175962	2.18427	0.541476	0.764596
ANN04185	0.370915	-0.727102	0.410326	0.654844
ANN04186	-0.177568	7.8818	0.330116	0.577709
ANN04187	-0.0543903	1.74989	0.888635	0.961307
ANN04188	-0.209492	3.62485	0.320756	0.568479
ANN04189	-0.0270827	1.5451	0.947562	0.985533
ANN04191	-1.60541	-0.670585	0.00721853	0.0354927	*
ANN04192	-0.179614	-0.0329654	0.779462	0.910889
ANN04193	-0.427143	-1.26134	0.473592	0.71175
ANN04194	-0.033894	2.63351	0.916065	0.974873
ANN04195	0.0237014	3.27345	0.936737	0.981621
ANN04196	0.0946	5.78449	0.541024	0.764377
[truncated: 9,243 more rows]

## Sheet: EdgeR (BODY)
Table S9d. Differential expression analysis data for body tissue comparison in response to L. psyllaurous infection using EdgeR exactTest.
		Asterisk indicates significantly differentially expressed genes (FDR adjusted p value < 0.05 and fold change >1.5X)
	logFC	logCPM	PValue	FDR	sig DE
ANN00001	-0.204971	-0.708598	0.767503	0.915253
ANN00004	-0.139152	0.292211	0.735747	0.898392
ANN00011	0.611763	0.804577	0.0474513	0.174948
ANN00012	0.878247	-1.13303	0.140361	0.363038
ANN00013	0.498206	1.27333	0.0799167	0.250471
ANN00017	-0.560509	-0.31187	0.245408	0.509494
ANN00021	0.221001	-0.539897	0.734878	0.897914
ANN00025	0.794614	4.54851	0.0287564	0.122052
ANN00026	-1.23477	0.190599	0.000308977	0.00332895	*
ANN00030	-0.362851	-1.10297	0.384667	0.655954
ANN00043	0.411184	-0.498421	0.358184	0.629008
ANN00047	1.27436	-0.686405	0.0160097	0.078694
ANN00050	-2.29468	0.458922	7.15204e-08	2.12897e-06	*
ANN00053	-0.050857	0.53626	0.904552	0.97402
ANN00061	0.215978	-0.500712	0.581746	0.80672
ANN00066	2.2033	-1.57505	0.000206495	0.00238096	*
ANN00077	1.20937	1.22201	0.00561004	0.0353109	*
ANN00078	0.45134	-0.390822	0.230491	0.492045
ANN00079	0.296053	-0.409531	0.567111	0.797309
ANN00084	2.69062	-0.403286	8.2599e-10	3.77685e-08	*
ANN00088	-0.897432	-0.554169	0.0132401	0.0682309
ANN00094	2.97462	1.01897	2.97413e-16	5.07356e-14	*
ANN00096	3.10613	-0.525603	1.83062e-10	9.62776e-09	*
ANN00097	-0.960436	0.440617	0.00771521	0.0450455	*
ANN00098	1.1673	4.46473	0.000118305	0.00147118	*
ANN00099	0.9984	-1.45614	0.256848	0.522893
ANN00102	1.55777	-0.810828	0.000864216	0.00774361	*
ANN00103	-0.88177	-0.37603	0.0195494	0.0906991
ANN00118	0.621308	1.52531	0.0666379	0.220788
ANN00122	-0.25809	0.0111872	0.480047	0.737011
ANN00133	0.601181	2.76983	0.0227679	0.10213
ANN00141	-1.00214	-0.899523	0.102598	0.295237
ANN00156	-0.187208	0.671748	0.619638	0.830805
ANN00162	0.924398	-0.520001	0.0297651	0.125085
ANN00166	0.0013097	-1.39741	1	1
ANN00169	1.2499	-0.279319	0.0290433	0.12303
ANN00171	2.57936	2.43538	5.91139e-09	2.21569e-07	*
ANN00172	-1.85587	0.506979	5.36487e-06	9.90082e-05	*
ANN00174	1.35226	0.822353	0.000163147	0.00193997	*
ANN00179	2.14008	0.0501703	6.03535e-06	0.00011016	*
ANN00180	0.628638	-0.108722	0.114684	0.317213
ANN00185	-0.64943	-0.156253	0.090181	0.272083
ANN00187	-0.655364	-1.12698	0.169245	0.408794
ANN00192	-1.92329	-1.67534	0.000592316	0.00571113	*
ANN00202	-1.13656	0.541427	0.0339752	0.137618
ANN00203	0.909763	-0.443202	0.0242951	0.107094
ANN00204	-0.34736	-0.875191	0.504814	0.754898
ANN00205	-0.107811	5.52916	0.692203	0.874023
ANN00208	-1.14461	0.32877	0.00157323	0.0125259	*
ANN00213	0.286676	3.76878	0.326235	0.59957
ANN00215	-0.331031	-0.736421	0.482475	0.737646
ANN00216	-0.636763	0.489088	0.211572	0.468389
ANN00217	-1.01579	1.23751	0.054652	0.192853
ANN00225	0.589401	-1.35657	0.522444	0.766944
ANN00226	1.24017	-1.01793	0.0129852	0.0671518
ANN00227	-0.631844	-1.75254	0.450412	0.714581
ANN00230	0.15313	-1.43643	0.781719	0.921078
ANN00237	2.67339	0.373171	7.2875e-10	3.39047e-08	*
ANN00242	-0.812591	-1.48289	0.151363	0.381229
ANN00243	0.18981	-0.758608	0.705615	0.882647
ANN00246	-3.05195	0.318815	2.02558e-10	1.05283e-08	*
ANN00247	2.22697	0.320922	3.54702e-06	6.83019e-05	*
ANN00251	0.802641	-0.994026	0.0932543	0.276806
ANN00252	0.14879	-0.243052	0.7006	0.880199
ANN00260	-2.91511	-1.46236	2.89694e-07	7.3986e-06	*
ANN00264	0.0795145	-0.969039	0.888726	0.967312
ANN00273	-0.358989	-1.46623	0.500962	0.752235
ANN00274	0.770562	-0.813776	0.109116	0.308375
ANN00278	-0.262927	-0.517396	0.480016	0.737011
ANN00280	-0.499509	-0.961914	0.316945	0.589558
ANN00285	-0.461818	-1.28634	0.403519	0.673218
ANN00295	3.60651	-0.00698157	1.87671e-15	2.74198e-13	*
ANN00301	1.163	-0.543304	0.00915717	0.0513898
ANN00302	0.682504	-0.151014	0.11649	0.320516
ANN00305	0.498989	-0.0824673	0.319882	0.592601
ANN00306	-0.0925561	2.58981	0.768526	0.915588
ANN00307	0.0710574	4.19116	0.819853	0.938812
ANN00308	0.0927426	3.2836	0.704952	0.882084
ANN00320	3.90172	-1.1774	6.26848e-07	1.4815e-05	*
ANN00326	-0.155107	0.519461	0.789071	0.924567
ANN00328	0.105224	-0.353661	0.841598	0.948713
ANN00334	-0.107125	-1.21269	0.934404	0.98614
ANN00335	0.154343	1.01122	0.72245	0.891488
ANN00339	0.351561	0.793991	0.346196	0.618155
ANN00341	-0.303679	-0.974549	0.453143	0.717117
ANN00343	2.14885	0.847896	6.83078e-07	1.603e-05	*
ANN00351	-0.636665	0.597459	0.241348	0.504609
ANN00355	2.26776	-1.53892	0.000213921	0.0024547	*
ANN00365	-0.204446	-0.300864	0.60215	0.821175
ANN00368	0.556363	-1.61387	0.555932	0.788365
ANN00369	-0.505525	-0.905568	0.373762	0.64463
ANN00374	-0.075769	-1.26341	0.914456	0.978876
ANN00377	1.22655	-1.3214	0.0704792	0.230021
ANN00387	-1.47773	-0.0239365	0.000958874	0.00843277	*
ANN00392	-0.712886	-0.0856714	0.1088	0.307757
ANN00393	-3.41603	-1.297	1.44965e-05	0.000241113	*
ANN00408	-0.638738	-0.822651	0.34211	0.613959
ANN00410	-1.22583	-0.114004	0.000765877	0.007072	*
ANN00417	0.633572	4.27423	0.0345527	0.139194
ANN00419	0.865175	0.108787	0.00974173	0.053808
ANN00420	0.495055	-0.902873	0.280076	0.548365
ANN00424	1.45575	-1.11508	0.00635167	0.0388041	*
ANN00431	2.24577	-0.350896	2.24081e-06	4.5871e-05	*
ANN00435	-1.02713	-1.7248	0.0682183	0.224626
ANN00443	0.212301	1.33821	0.582387	0.80732
ANN00453	-0.783265	-0.964116	0.111341	0.311896
ANN00461	0.422344	-1.60538	0.69181	0.873776
ANN00463	0.774398	-1.42785	0.342134	0.613959
ANN00465	-0.226007	-0.302869	0.555158	0.788088
ANN00469	1.45991	-1.04263	0.00896183	0.0505718
ANN00471	0.433785	0.195357	0.320546	0.593294
ANN00473	0.825086	0.54565	0.0214281	0.0972451
ANN00476	0.806661	-1.31731	0.40412	0.673668
ANN00486	1.24669	-0.00813875	0.00222042	0.0167964	*
ANN00491	0.351433	-0.0596177	0.332158	0.604774
ANN00493	-0.780389	-0.24863	0.146693	0.373497
ANN00494	-0.478999	-0.926002	0.262613	0.528588
ANN00500	3.94513	-0.0851597	9.36864e-10	4.22573e-08	*
ANN00501	-1.10959	0.292075	0.00269704	0.0197289	*
ANN00503	0.625997	-1.27602	0.273364	0.540863
ANN00506	-2.30366	-0.391245	3.70199e-06	7.06724e-05	*
ANN00508	0.567313	0.241584	0.468385	0.729107
ANN00515	1.14875	-0.593783	0.00363077	0.0250316	*
ANN00516	0.204966	-1.35916	0.763037	0.912674
ANN00519	0.596515	-1.04909	0.253855	0.519581
ANN00521	2.98169	-0.0691251	4.9683e-10	2.38658e-08	*
ANN00524	0.352149	0.119397	0.32533	0.598568
ANN00529	0.540269	1.15311	0.0812189	0.253032
ANN00530	-0.47657	0.84656	0.1482	0.37611
ANN00531	1.35064	-1.55973	0.028537	0.121431
ANN00532	-0.487222	6.64579	0.0420495	0.160135
ANN00534	-0.0205697	3.02148	0.940662	0.988037
ANN00539	-0.457821	-0.460352	0.346329	0.618309
ANN00543	-0.510267	-1.59234	0.349079	0.621467
ANN00547	0.934294	-0.534491	0.0566472	0.197633
ANN00550	0.638349	0.00523888	0.37366	0.64463
ANN00554	2.07452	-1.70015	0.000646896	0.00617033	*
ANN00561	1.37092	-1.44854	0.00591893	0.0368197	*
ANN00569	-1.4893	-1.46901	0.00267332	0.0195877	*
ANN00571	-0.307564	0.907682	0.374433	0.645133
ANN00572	1.34565	-0.94541	0.00572671	0.0359772	*
ANN00573	0.212154	-0.937093	0.703838	0.881437
ANN00574	0.5567	-0.212593	0.123302	0.33279
ANN00575	-0.140599	-1.04615	0.82659	0.941661
ANN00576	1.20356	-0.386676	0.140043	0.362672
ANN00579	0.0670133	-1.39245	0.92847	0.98413
ANN00590	0.244501	-1.00479	0.592491	0.81478
ANN00605	0.116438	1.74389	0.741718	0.901707
ANN00607	0.22683	6.02146	0.375026	0.645884
ANN00611	0.554504	-1.06104	0.330189	0.603419
ANN00612	-0.345406	-1.33935	0.726658	0.893982
ANN00616	-0.051028	2.63799	0.883188	0.964915
ANN00617	0.0550233	7.63129	0.862479	0.955999
ANN00618	-0.00693325	10.0415	0.987211	1
ANN00620	-0.470752	2.30868	0.0809325	0.252494
ANN00621	-1.04362	0.107184	0.0127882	0.066365
ANN00622	8.24333	-0.683301	4.45239e-19	1.23424e-16	*
ANN00623	0.0485933	4.37782	0.829868	0.942973
ANN00628	-0.209477	-1.53396	0.76092	0.91161
ANN00631	-0.113093	5.46715	0.812075	0.935272
ANN00632	0.721386	-0.851946	0.312482	0.584383
ANN00636	0.0179553	2.48045	0.963133	0.99468
ANN00637	0.0973263	3.52884	0.702998	0.88077
ANN00638	-0.25875	0.40174	0.569358	0.798554
ANN00641	-0.0418422	4.89704	0.831605	0.943658
ANN00642	0.1661	6.47014	0.434703	0.700184
ANN00644	-0.47679	0.640527	0.133069	0.35082
ANN00646	0.490617	3.17083	0.0543689	0.192198
ANN00647	0.065864	7.80198	0.781618	0.921078
ANN00649	-0.766639	0.535391	0.0427662	0.161775
ANN00654	0.0407793	-0.644891	1	1
ANN00655	0.133565	7.39048	0.543136	0.780787
ANN00656	-0.582519	0.0554195	0.0926483	0.276124
ANN00658	-0.371235	5.3027	0.104496	0.298799
ANN00662	0.286048	-0.900739	0.590734	0.81336
ANN00666	-0.427764	0.641016	0.183658	0.429635
ANN00669	0.258568	1.99058	0.334452	0.606875
ANN00670	-0.261694	-0.907694	0.538913	0.777741
ANN00671	0.828994	-0.00676815	0.31779	0.590247
ANN00673	-0.22819	0.180102	0.52936	0.770389
ANN00674	-0.0790217	-0.972366	0.925087	0.983242
ANN00675	0.167304	4.00428	0.557301	0.788961
ANN00676	-0.388679	-1.19414	0.47994	0.737011
ANN00677	2.12275	1.84465	0.000474936	0.00475866	*
ANN00683	1.80288	0.467229	9.19322e-05	0.00119312	*
ANN00685	1.41823	-0.601189	0.000323443	0.00346517	*
ANN00686	-1.50019	-1.11303	0.00110732	0.00942674	*
ANN00691	-0.311935	-1.00928	0.624276	0.833746
ANN00693	-0.096029	-0.621273	0.853986	0.952884
ANN00707	-1.11744	-0.477582	0.0372747	0.146869
ANN00709	1.19157	-0.241827	0.00109972	0.00938064	*
ANN00718	-0.192837	0.82259	0.576203	0.80306
ANN00719	-1.88514	-0.376883	0.00653735	0.0396653	*
ANN00724	1.91854	-0.784292	0.00612145	0.0377267	*
ANN00730	0.356367	-1.37335	0.524161	0.768116
ANN00732	0.0857666	0.0291508	0.873844	0.960819
ANN00739	0.010536	4.01348	0.975153	0.999831
ANN00742	0.960356	-0.0360868	0.0560932	0.196271
ANN00746	0.418358	2.05022	0.168511	0.407955
ANN00748	-1.5349	-1.07537	0.00121354	0.0102005	*
ANN00749	0.197271	0.479551	0.566469	0.797016
ANN00750	-0.154532	1.08986	0.688635	0.87142
ANN00753	3.03005	0.417991	4.09023e-05	0.000595455	*
ANN00755	-1.3244	0.0930889	0.0108801	0.0585593
ANN00758	-0.945437	-0.32894	0.0166822	0.0806425
ANN00759	-0.573443	-0.495465	0.255833	0.521439
ANN00760	0.581971	4.12537	0.059047	0.203228
ANN00762	-0.0573343	1.89765	0.949513	0.991075
ANN00763	2.27248	2.18024	5.53759e-09	2.09924e-07	*
ANN00765	2.01434	-0.0843599	0.00419807	0.0281692	*
ANN00767	1.88788	-1.55849	0.00280636	0.0203829	*
ANN00768	-0.0568417	0.382039	0.883152	0.964915
ANN00770	-0.476245	-0.564046	0.201812	0.454829
ANN00771	-0.161305	3.04292	0.66121	0.85611
ANN00772	0.399555	3.37963	0.0950636	0.280482
ANN00774	7.1166	-1.65541	1.65246e-10	8.79508e-09	*
ANN00775	2.16749	0.218045	4.04614e-06	7.62577e-05	*
ANN00776	-0.19688	0.426137	0.675432	0.864507
ANN00777	0.770345	2.1662	0.0531433	0.189578
ANN00780	-0.0328916	-1.33558	1	1
ANN00783	0.0763149	3.75999	0.728178	0.894409
ANN00784	0.313477	5.47306	0.320017	0.592601
ANN00785	-0.276107	4.40013	0.21544	0.47414
ANN00786	3.22038	-0.0226382	1.78483e-08	6.08946e-07	*
ANN00788	-0.507742	5.35756	0.0379051	0.148561
ANN00790	0.392368	2.53833	0.190273	0.438327
ANN00793	0.563368	5.52306	0.128506	0.343202
ANN00794	0.541434	0.458766	0.116051	0.319663
ANN00795	-0.368563	2.68587	0.157561	0.390523
ANN00796	-0.23424	5.13708	0.38763	0.658808
ANN00797	-0.185801	5.54836	0.404742	0.674262
ANN00798	-0.0805995	4.58879	0.764852	0.913668
ANN00799	-0.0667294	5.43795	0.751822	0.906382
ANN00800	1.74328	-0.979059	0.023515	0.104576
ANN00801	-0.460009	-1.00956	0.363964	0.635052
ANN00802	0.0712823	1.99665	0.833471	0.944486
ANN00803	1.09773	0.543961	0.00065035	0.00618996	*
ANN00804	1.4949	-0.0213993	0.000627796	0.00600968	*
ANN00805	0.196398	3.37329	0.512597	0.760176
ANN00806	0.119503	2.46168	0.661224	0.85611
ANN00808	0.407385	3.60554	0.138195	0.359777
ANN00811	-0.372475	-1.53795	0.556244	0.788469
ANN00812	1.5716	-0.624338	0.00151208	0.012143	*
ANN00813	0.849108	-0.454902	0.0289782	0.122797
ANN00814	0.38752	2.70824	0.258194	0.524108
ANN00815	2.65536	0.791543	1.52857e-09	6.51898e-08	*
ANN00816	-0.95085	0.615655	0.0129922	0.0671575
ANN00818	1.06654	6.56346	0.0437959	0.164525
ANN00824	0.550148	6.85758	0.0260544	0.112925
ANN00825	0.716048	2.36523	0.0298731	0.125353
ANN00828	1.24692	0.770852	0.0197094	0.0910284
ANN00829	0.110418	4.51767	0.665813	0.859214
ANN00830	-0.0923428	8.06428	0.709344	0.884044
ANN00831	2.21061	-0.347304	1.37252e-08	4.76833e-07	*
ANN00832	-0.0486173	2.33134	0.895107	0.969558
ANN00835	0.963327	-0.450594	0.0424551	0.161126
ANN00839	0.631482	2.67507	0.0738754	0.237625
ANN00841	0.0967808	1.48414	0.815621	0.93728
ANN00842	1.11952	1.69557	0.00106843	0.00918096	*
ANN00845	-0.144989	-0.612006	0.857224	0.954335
ANN00846	2.47566	0.0401257	9.47306e-10	4.2584e-08	*
ANN00849	0.0142813	0.786212	0.977816	1
ANN00851	-0.886525	-0.197325	0.0281404	0.120127
ANN00854	0.0998872	1.01586	0.82311	0.940003
ANN00856	-0.451634	2.50871	0.0732185	0.236353
ANN00857	-0.573966	0.621114	0.172045	0.412846
ANN00858	0.252056	5.32518	0.230805	0.492557
ANN00860	3.91076	1.23067	4.02745e-21	1.48859e-18	*
ANN00864	0.169859	-1.54315	0.849994	0.951277
ANN00865	0.642301	-1.00816	0.739137	0.900143
ANN00867	0.477356	-0.268713	0.272888	0.540255
ANN00871	-0.0297579	3.90571	0.902846	0.973376
ANN00872	-0.0654445	3.70402	0.765031	0.913697
ANN00874	-0.50788	4.09479	0.0297077	0.124895
ANN00875	-0.366563	5.49567	0.0996096	0.289263
ANN00876	-0.132871	4.99992	0.511648	0.759735
ANN00881	-0.118371	4.2771	0.560399	0.79203
ANN00882	-0.0168287	6.75385	0.937975	0.987084
ANN00884	1.32674	-1.25795	0.00980973	0.0539684
ANN00885	-0.541909	6.33435	0.0145439	0.0731647
ANN00886	-1.3694	5.0495	4.46104e-09	1.73057e-07	*
ANN00887	0.914668	-1.25695	0.0531709	0.189625
ANN00888	0.0673991	5.58488	0.766649	0.914827
ANN00889	0.00362991	4.86018	0.986649	1
ANN00890	2.41477	-1.30885	5.37874e-06	9.91267e-05	*
ANN00893	0.591861	4.00279	0.0057818	0.0361695	*
ANN00894	0.37205	4.7804	0.21937	0.47913
ANN00896	-0.36435	1.48079	0.401006	0.670493
ANN00897	-0.13971	6.05078	0.520618	0.766129
ANN00898	-0.304493	5.74097	0.164329	0.400982
ANN00899	-0.4432	-1.22632	0.39568	0.66535
ANN00901	1.03313	1.98204	0.00120219	0.0101307	*
ANN00903	1.38928	2.07429	1.90217e-05	0.000303481	*
ANN00904	0.131029	4.48106	0.515864	0.762411
ANN00905	0.174187	4.10548	0.398661	0.668251
ANN00906	0.301697	4.36959	0.134124	0.35228
ANN00910	0.269981	4.03721	0.188286	0.436112
ANN00911	0.589139	4.96476	0.025672	0.111668
ANN00912	-0.312079	5.83211	0.177272	0.42121
ANN00913	-0.556112	3.45563	0.025931	0.112537
ANN00915	0.59088	5.63278	0.0156999	0.0775724
ANN00916	2.06812	2.04772	2.32398e-09	9.66342e-08	*
ANN00917	0.738859	-0.802311	0.0645607	0.216221
ANN00921	0.549976	0.893062	0.180474	0.425074
ANN00922	-0.19209	4.97703	0.340335	0.612042
ANN00924	-0.419553	-1.57785	0.439787	0.705037
ANN00926	-0.027814	1.12317	0.975185	0.999831
ANN00927	-0.377852	5.85827	0.138973	0.360957
ANN00928	0.645994	4.95048	0.035633	0.142095
ANN00929	0.0355817	4.616	0.888323	0.967269
ANN00931	-1.00191	-1.22397	0.0418968	0.159782
ANN00932	1.8506	-0.406365	1.20201e-05	0.000204264	*
ANN00935	-0.678369	3.84939	0.00275081	0.0200341	*
ANN00937	-0.614277	1.14683	0.11204	0.313195
ANN00938	0.0113644	7.91171	0.96276	0.994558
ANN00942	1.58742	-1.30417	0.00391454	0.0266565	*
ANN00943	0.328389	1.21086	0.425405	0.692807
ANN00948	0.995811	6.04564	9.27364e-05	0.00120151	*
ANN00953	-0.86098	-0.858186	0.0473423	0.17474
ANN00954	-0.165224	3.26292	0.591642	0.814104
ANN00957	0.7328	-1.23002	0.119305	0.325369
ANN00959	2.45777	-0.661987	3.29077e-07	8.30873e-06	*
ANN00960	0.560455	-1.3634	0.282576	0.551732
ANN00963	-0.0441741	5.47582	0.890873	0.968084
ANN00964	-0.273941	4.5552	0.238354	0.500874
ANN00966	2.42488	0.80999	3.30627e-09	1.33718e-07	*
ANN00969	-0.646879	1.37043	0.156498	0.38879
ANN00975	0.5392	-0.996102	0.295521	0.565363
ANN00978	0.420779	-0.0508713	0.284078	0.553251
ANN00983	-0.0236778	3.50241	0.944781	0.989986
ANN00986	-1.36499	-0.15684	0.000741268	0.00688298	*
ANN00987	-0.145784	-1.60088	0.752402	0.906473
ANN00991	6.14035	-0.0917434	1.28421e-17	2.66994e-15	*
ANN00993	1.58204	4.41366	2.64035e-10	1.34093e-08	*
ANN00996	0.696187	5.3909	0.0017058	0.0134543	*
ANN00997	0.112658	3.24539	0.672811	0.863717
ANN01001	0.809411	5.23048	7.916e-05	0.00104184	*
ANN01002	0.68622	-1.27273	0.277978	0.546187
ANN01003	-1.51156	4.22987	2.50609e-11	1.56554e-09	*
ANN01004	0.345304	5.42923	0.174154	0.417003
ANN01005	-0.224074	1.12625	0.534864	0.774755
ANN01006	0.218734	-0.107839	0.674173	0.864263
ANN01008	-0.309652	-0.338399	0.468658	0.729247
ANN01009	0.0508718	-0.153224	0.970184	0.998253
ANN01010	0.0863006	4.52951	0.777837	0.918716
ANN01013	-0.0636947	0.187858	0.872173	0.959888
ANN01017	-0.265305	5.77423	0.227165	0.487368
ANN01018	-0.270326	4.38869	0.314274	0.586498
ANN01021	-0.603795	-0.574005	0.306188	0.577073
ANN01023	-0.0743876	2.3267	0.77179	0.91673
ANN01037	4.37128	-0.100475	1.14341e-14	1.4629e-12	*
ANN01042	-1.2308	0.0938244	0.00626008	0.0383671	*
ANN01044	-0.997933	1.14714	0.00956615	0.0530928
ANN01045	0.148279	3.58147	0.552214	0.78653
ANN01048	-0.40286	4.91714	0.0773138	0.244879
ANN01050	0.192778	4.54728	0.363589	0.634978
ANN01051	-0.48495	6.92335	0.0613883	0.208979
ANN01052	0.478168	2.77737	0.0802738	0.251146
ANN01053	-0.294805	0.327476	0.459876	0.722694
ANN01054	0.0624515	5.60708	0.864632	0.95658
ANN01055	-0.0777732	3.85981	0.738329	0.899955
ANN01056	-0.203856	3.13325	0.488348	0.741632
ANN01058	0.69538	4.21422	0.00121644	0.0102062	*
ANN01064	0.568953	-1.55718	0.712175	0.885544
ANN01065	0.0560732	4.91323	0.776685	0.918139
ANN01066	0.37208	2.03841	0.322351	0.594944
ANN01067	0.0374967	4.13909	0.888541	0.967312
ANN01071	0.533191	5.05883	0.115883	0.319506
ANN01072	0.0621285	6.40717	0.764869	0.913668
ANN01073	1.13992	-0.505474	0.00501255	0.0324557	*
ANN01075	-0.123737	3.0788	0.752965	0.906511
ANN01077	0.0955974	5.39084	0.647747	0.849061
ANN01079	-0.215296	6.10163	0.317971	0.590499
ANN01080	0.425052	0.162459	0.254503	0.520495
ANN01081	0.394385	0.518475	0.22215	0.482286
ANN01082	0.381277	4.72597	0.0561187	0.196298
ANN01083	-0.0806886	6.6935	0.728632	0.894802
ANN01084	2.06203	-1.08838	1.59814e-05	0.000260919	*
ANN01086	-0.0070611	2.52513	0.986906	1
ANN01087	-0.191589	5.05891	0.393287	0.663675
ANN01088	0.940368	1.99528	0.00323018	0.0228378	*
ANN01089	0.23088	4.46734	0.238853	0.501685
ANN01090	-0.132623	10.146	0.598123	0.818705
ANN01091	-0.254088	6.48575	0.324685	0.597678
ANN01092	0.0127624	3.84976	0.956592	0.993176
ANN01094	-0.378957	0.629131	0.301037	0.571201
ANN01095	0.299699	4.64756	0.143789	0.369426
ANN01096	0.151487	2.71235	0.631463	0.837526
ANN01097	-0.325625	4.01927	0.116754	0.321176
ANN01098	0.46005	-1.43162	0.431087	0.697646
ANN01099	0.339595	7.02749	0.190339	0.438403
ANN01103	0.753042	0.265883	0.0247028	0.108373
ANN01104	0.655601	3.96809	0.00650533	0.039507	*
ANN01107	0.126726	0.287032	0.714958	0.887047
ANN01108	0.0564243	6.40045	0.80591	0.932473
ANN01112	-0.246179	7.52603	0.298421	0.56823
ANN01113	0.290268	4.88832	0.16304	0.398829
ANN01114	0.0885793	4.11145	0.671053	0.862395
ANN01115	-0.690659	0.126804	0.0502146	0.181861
ANN01117	-0.0475276	2.81211	0.885741	0.966328
ANN01118	-0.057092	4.15787	0.787847	0.924008
ANN01119	0.295389	4.79464	0.127878	0.342226
ANN01120	-0.155935	11.3768	0.524645	0.768317
ANN01121	-0.115723	10.2643	0.621593	0.832168
ANN01122	0.166011	3.98415	0.478345	0.736414
ANN01123	0.247525	3.21928	0.282795	0.552035
ANN01124	0.751798	-1.04196	0.0939659	0.278404
ANN01126	0.377642	5.09797	0.102031	0.294049
ANN01127	0.307106	-0.00766982	0.490342	0.743278
ANN01128	-0.569833	1.51073	0.0556557	0.195416
ANN01129	-0.271877	1.84934	0.352337	0.624012
ANN01131	-1.23947	3.67643	1.24391e-07	3.47693e-06	*
ANN01134	-0.156098	2.72139	0.632276	0.83791
ANN01135	-0.449086	5.27266	0.0725618	0.23486
ANN01136	0.0652576	0.82889	0.918333	0.980134
ANN01137	0.289152	3.84053	0.292884	0.563003
ANN01138	-0.216576	-0.316681	0.722207	0.89145
ANN01139	-0.341176	6.44719	0.118637	0.324345
ANN01140	0.479535	3.91012	0.0697108	0.228129
ANN01141	0.0710113	6.02845	0.850014	0.951277
ANN01147	-0.885868	0.212085	0.0303567	0.126623
ANN01148	0.221815	6.82322	0.341037	0.612817
ANN01149	0.0204761	1.27739	0.972187	0.998489
ANN01151	1.71257	6.48248	1.01024e-11	6.82982e-10	*
ANN01155	2.29092	-0.509104	0.0103781	0.0565022
ANN01157	0.73066	0.245777	0.175024	0.418065
ANN01158	0.916288	2.54178	0.0050174	0.0324557	*
ANN01159	0.746577	0.72044	0.0385288	0.150299
ANN01160	1.60145	-1.29424	0.00945759	0.0526046
ANN01161	1.49517	0.296629	0.00492459	0.0319798	*
ANN01162	-1.11096	0.04157	0.0773854	0.244989
ANN01163	0.0467132	8.91601	0.876897	0.96215
ANN01164	-0.346539	7.85655	0.219313	0.47913
ANN01165	0.0602799	0.89107	0.902926	0.973376
ANN01166	-0.317579	2.72381	0.204931	0.459214
ANN01167	-0.601498	4.55459	0.00320145	0.0226614	*
ANN01173	1.01273	-1.17013	0.0342298	0.138396
ANN01174	0.483602	3.23648	0.179832	0.424361
ANN01180	-1.23948	5.4047	2.99373e-07	7.63116e-06	*
ANN01181	0.0898776	2.96854	0.761798	0.911918
ANN01182	-0.202676	-1.14266	0.734231	0.897701
ANN01184	0.634268	1.60917	0.0268598	0.11585
ANN01185	-0.430179	3.46968	0.263544	0.529667
ANN01187	-0.504762	5.7688	0.030188	0.126196
ANN01188	-0.881982	1.06531	0.0232309	0.103659
ANN01191	1.96419	-0.822021	0.000776328	0.00715362	*
ANN01192	-0.386787	5.79122	0.421487	0.688648
ANN01193	-1.30135	0.832823	5.06354e-05	0.000713723	*
ANN01194	-0.627266	0.114753	0.0515758	0.185328
ANN01195	3.68458	-0.858284	6.80556e-05	0.000918405	*
ANN01196	1.57614	5.83858	3.62705e-08	1.16574e-06	*
ANN01197	-0.102681	1.17404	0.757111	0.909463
ANN01199	1.22693	-1.21466	0.232258	0.493836
ANN01201	0.120289	8.18127	0.672416	0.863376
ANN01203	-0.599354	7.08017	0.0102252	0.0558527
ANN01204	-0.0161992	-0.775933	1	1
ANN01206	-0.0597883	5.84721	0.779227	0.919755
ANN01207	1.59038	11.3042	2.59641e-05	0.000397102	*
ANN01208	2.75846	8.30068	3.24831e-14	3.82496e-12	*
ANN01210	1.23886	11.6549	0.000231486	0.00262812	*
ANN01215	1.27245	0.845829	0.000977083	0.00858156	*
ANN01216	0.162731	4.93685	0.446692	0.711625
ANN01219	-0.229939	6.38149	0.274053	0.541675
ANN01221	1.19376	0.874211	0.0116664	0.061723
ANN01222	-0.0470512	5.93863	0.832584	0.944033
ANN01224	-0.913675	4.6914	5.54468e-05	0.000771731	*
ANN01225	0.607212	1.01762	0.15049	0.379822
ANN01226	1.64451	-0.887856	0.0394192	0.152652
ANN01228	0.335379	7.56033	0.560898	0.792368
ANN01230	0.033447	5.66057	0.880375	0.963503
ANN01231	0.231655	0.617347	0.531323	0.771597
ANN01232	-0.13872	4.43432	0.519417	0.765368
ANN01233	0.388243	5.52806	0.12927	0.344214
ANN01235	-0.103192	0.70285	0.776521	0.918108
ANN01237	-0.289203	9.48174	0.24239	0.505761
ANN01238	-0.455738	0.175954	0.186033	0.433711
ANN01240	0.719288	2.52708	0.0562029	0.196514
ANN01241	0.273319	1.29704	0.474256	0.732666
ANN01242	0.883049	-0.438857	0.0927154	0.276152
ANN01243	-0.221235	-0.605505	0.662524	0.856695
ANN01244	0.139961	1.2642	0.721069	0.890941
ANN01246	1.7745	1.48691	2.72768e-06	5.40902e-05	*
ANN01248	-0.00237465	8.20674	0.994754	1
ANN01249	-0.258814	8.20589	0.270904	0.53849
ANN01250	-1.06776	-0.188561	0.00265859	0.0195228	*
ANN01252	3.52507	0.764159	8.38776e-18	1.82963e-15	*
ANN01253	-0.10429	5.0146	0.618042	0.829861
ANN01254	0.142679	5.24463	0.506166	0.756152
ANN01256	-0.585282	-0.786481	0.386173	0.657287
ANN01257	-0.117342	5.10635	0.57795	0.80433
ANN01258	-0.0820675	7.21412	0.733091	0.896851
ANN01261	0.107617	6.3843	0.721347	0.891037
ANN01262	-0.113173	3.94801	0.604856	0.823179
ANN01263	1.61559	-1.27873	0.00463536	0.0304885	*
ANN01264	0.283954	3.52466	0.301705	0.571538
ANN01265	0.968522	-1.26123	0.0479064	0.176138
ANN01266	-0.120402	9.47515	0.657015	0.854486
ANN01267	-0.301019	10.586	0.258633	0.52468
ANN01268	-0.522241	1.65482	0.0943675	0.278959
ANN01271	0.395323	1.99684	0.297132	0.566586
ANN01272	-0.302369	7.25747	0.212248	0.469522
ANN01273	2.67675	-0.41802	9.57647e-08	2.75215e-06	*
ANN01274	2.92944	-0.0277776	7.90489e-11	4.49497e-09	*
ANN01275	0.230028	5.53411	0.369236	0.640471
ANN01277	0.0993499	6.22035	0.62848	0.836216
ANN01278	0.519188	5.57516	0.0500207	0.181356
ANN01280	-0.312698	9.33276	0.226596	0.487149
ANN01282	0.445875	5.43877	0.305953	0.576902
ANN01283	-0.317182	6.10859	0.591355	0.813793
ANN01284	-0.17328	7.84849	0.604706	0.823059
ANN01285	-0.0914081	5.32263	0.734527	0.897777
ANN01286	-3.16725	-0.516409	4.75439e-09	1.82838e-07	*
ANN01287	-0.139141	7.19806	0.585241	0.809482
ANN01288	-0.0346834	4.94351	0.871218	0.959256
ANN01289	0.232313	-0.513749	0.551521	0.786009
ANN01290	0.249711	9.19253	0.288753	0.55837
ANN01291	-1.34802	-1.18914	0.11943	0.325643
ANN01292	-0.0709899	7.71998	0.769182	0.91586
ANN01294	0.531855	4.02784	0.0186552	0.0876535
ANN01297	1.08716	3.90436	2.00945e-06	4.15183e-05	*
ANN01298	-4.93838	3.26347	2.60662e-51	1.73418e-47	*
ANN01300	-0.187679	5.0411	0.410738	0.679423
ANN01302	-1.90554	-0.305039	5.48348e-07	1.31702e-05	*
ANN01303	-0.144174	5.54574	0.51497	0.761862
ANN01305	-0.520417	6.12138	0.0139787	0.0709666
ANN01306	1.24536	-0.185519	0.0254836	0.111066
ANN01308	0.0367063	6.43193	0.863278	0.956199
ANN01309	0.015921	5.23753	0.938258	0.98712
ANN01310	-0.3641	1.93492	0.464812	0.726425
ANN01311	-1.00973	3.53502	5.93807e-05	0.000817397	*
ANN01312	-1.14553	3.9856	4.22859e-07	1.04583e-05	*
ANN01313	-0.0910712	6.77085	0.775959	0.917933
ANN01314	0.802319	-0.39272	0.175779	0.419236
ANN01317	0.159631	2.36216	0.663439	0.85756
ANN01318	-0.725186	6.91692	0.00314024	0.0223444	*
ANN01321	-0.154611	7.74599	0.472842	0.731841
ANN01322	5.54336	4.33445	2.43725e-44	8.1075e-41	*
ANN01324	0.798308	-0.2579	0.0412419	0.158009
ANN01328	-0.3605	5.18992	0.0764154	0.242785
ANN01329	-0.530411	-1.39872	0.352218	0.624012
ANN01330	-0.630756	4.02951	0.0911053	0.273521
ANN01333	-0.0968895	5.04072	0.823304	0.940011
ANN01336	-1.72953	-1.38132	0.000589845	0.00569142	*
ANN01337	-1.00967	-1.76374	0.218912	0.478726
ANN01338	0.229019	-0.353499	0.611199	0.826907
ANN01340	0.0522832	7.50813	0.827596	0.942097
ANN01345	0.10046	6.73562	0.674322	0.864263
ANN01346	-0.0979636	5.65188	0.664759	0.858765
ANN01349	0.0546983	7.01619	0.819808	0.938812
ANN01351	-0.534269	5.11845	0.0137105	0.0699777
ANN01352	-0.228051	3.95393	0.279053	0.54741
ANN01353	-0.421586	5.59445	0.102467	0.294986
ANN01354	-0.252732	5.69523	0.222796	0.483208
ANN01355	2.3737	0.46352	2.71742e-06	5.40902e-05	*
ANN01359	-0.0760757	7.85802	0.739131	0.900143
ANN01360	0.761279	0.889573	0.0125243	0.0651989
ANN01362	-0.278489	-0.214949	0.588146	0.811979
ANN01363	0.135674	4.24035	0.616602	0.828989
ANN01365	0.507391	2.7582	0.0377471	0.148073
ANN01366	0.823106	2.82711	0.00925346	0.0517663
ANN01367	-1.34203	-0.300553	0.000758334	0.00700721	*
ANN01371	-0.668448	3.39021	0.0185564	0.0873403
ANN01372	0.347073	0.487561	0.430218	0.696918
ANN01373	0.0597908	2.26355	0.873256	0.960343
ANN01374	-0.347673	3.44674	0.180099	0.424442
ANN01375	0.855285	-0.504608	0.0275329	0.118064
ANN01376	0.537627	0.157516	0.255509	0.521329
ANN01377	-0.603264	4.67445	0.00933921	0.0521475
ANN01378	-0.545406	5.78437	0.0727566	0.235261
ANN01380	-0.596657	3.5698	0.0417176	0.159373
ANN01381	-0.912412	3.10774	0.00169477	0.0133911	*
ANN01382	0.127646	-0.855423	0.7879	0.924008
ANN01383	0.0681881	2.79235	0.782903	0.921119
ANN01384	-0.347556	7.13635	0.101547	0.293163
ANN01387	-0.566532	0.416193	0.122704	0.331714
ANN01388	0.357158	2.69108	0.209799	0.465809
ANN01389	0.174513	2.6056	0.699266	0.879353
ANN01390	0.709828	1.19107	0.0438383	0.164591
ANN01392	0.581344	2.05204	0.247088	0.51136
ANN01393	0.386688	-1.41415	0.472451	0.731678
ANN01394	0.792667	5.40014	0.000154609	0.00185838	*
ANN01395	0.945375	4.04134	0.000236504	0.00266688	*
ANN01396	1.04215	-0.877179	0.217145	0.47663
ANN01397	0.597427	3.20383	0.0210143	0.0958575
ANN01398	-0.343415	4.3194	0.544473	0.781612
ANN01399	0.186775	4.96838	0.33118	0.6044
ANN01401	0.755768	-1.13365	0.53378	0.773522
ANN01403	-0.520289	0.774919	0.178224	0.422643
ANN01404	-0.713655	0.784489	0.0629179	0.212333
ANN01405	-0.6762	0.714697	0.0478594	0.176014
ANN01406	-0.160852	7.37136	0.454062	0.717803
ANN01409	0.232187	3.5083	0.34789	0.61993
ANN01410	4.71638	0.861084	1.42973e-20	5.14161e-18	*
ANN01411	-0.122175	7.44467	0.638966	0.84204
ANN01412	3.46571	1.98012	1.95999e-18	4.82956e-16	*
ANN01414	0.561445	3.96218	0.0655917	0.218573
ANN01417	0.0690765	4.19223	0.886163	0.966328
ANN01418	0.267491	8.23688	0.243106	0.50662
ANN01419	1.30475	5.02662	3.05538e-10	1.53996e-08	*
ANN01420	0.287241	3.1982	0.318943	0.591642
ANN01422	1.15765	-0.311744	0.126771	0.339878
ANN01423	0.687962	2.98454	0.00381031	0.0260803	*
ANN01424	-0.350511	0.740112	0.278446	0.546702
ANN01425	-0.422689	5.5686	0.0371269	0.14646
ANN01426	-0.562629	5.906	0.0103371	0.0563458
ANN01427	-0.440833	2.57298	0.123225	0.33265
ANN01428	-0.489977	5.4224	0.0428074	0.16181
ANN01429	0.249661	0.842948	0.510312	0.759127
ANN01430	-0.312383	4.72518	0.317236	0.589793
ANN01431	-1.70799	-1.54046	0.235994	0.498118
ANN01432	-0.38221	0.622134	0.34953	0.62202
ANN01433	-0.103289	7.37341	0.643011	0.845111
ANN01436	0.0993093	0.618529	0.792073	0.925557
ANN01438	0.375383	-1.82793	0.719895	0.890353
ANN01440	0.204777	4.04156	0.35167	0.623577
ANN01442	-0.313762	5.19897	0.165317	0.402876
ANN01443	-0.255669	5.0091	0.308854	0.580454
ANN01444	-0.352838	4.15729	0.17685	0.420735
ANN01446	0.674337	4.40415	0.0058144	0.0363222	*
ANN01447	0.0831797	3.91332	0.742904	0.9025
ANN01448	0.966195	2.97657	0.00102385	0.00891119	*
ANN01449	-0.128206	8.84605	0.617601	0.829791
ANN01450	-0.260983	4.6919	0.274882	0.542507
ANN01451	-0.726422	-0.984031	0.075222	0.240165
ANN01452	-0.104197	6.90946	0.650055	0.85017
ANN01453	-0.130176	5.88739	0.555348	0.788088
ANN01455	0.0609085	8.1406	0.788318	0.924172
ANN01456	0.0107825	6.48857	0.961689	0.994528
ANN01457	-0.136691	4.02499	0.611353	0.826923
ANN01460	-0.505427	0.0818539	0.187761	0.435403
ANN01461	0.0877438	4.62052	0.683913	0.867672
ANN01463	-0.310413	7.72853	0.165148	0.402539
ANN01464	-0.368013	6.73842	0.113961	0.316207
ANN01465	1.94482	-0.184751	0.000435529	0.00443161	*
ANN01466	-0.689029	5.86413	0.00979966	0.0539684
ANN01468	-0.332654	3.77167	0.290957	0.560897
ANN01469	0.111532	4.66292	0.597276	0.817966
ANN01470	0.0422493	6.46134	0.872913	0.960154
ANN01476	-0.624928	-1.25074	0.218927	0.478726
ANN01477	0.0283835	4.85181	0.887443	0.966762
ANN01478	-0.196276	5.93663	0.339846	0.611493
ANN01479	0.617758	0.94908	0.0467272	0.172949
ANN01480	0.488943	4.58876	0.0235547	0.104682
ANN01482	-0.143793	6.2501	0.523599	0.768052
ANN01483	0.172991	5.05267	0.397898	0.667393
ANN01485	0.00763035	6.80574	0.977288	1
ANN01486	0.286781	3.23411	0.219858	0.479709
ANN01487	-0.182541	6.44834	0.424657	0.691941
ANN01488	0.377699	3.78484	0.114013	0.316207
ANN01490	0.0549593	4.73967	0.783542	0.921284
ANN01492	0.0774177	4.42178	0.72042	0.890601
ANN01493	-0.36401	5.94727	0.0663363	0.220282
ANN01494	-0.415692	5.97061	0.0647278	0.216524
ANN01495	-0.401108	-0.743724	0.32783	0.601119
ANN01496	0.168082	9.97582	0.478483	0.736414
ANN01501	1.38693	0.215023	0.000536958	0.0052885	*
ANN01502	-0.554848	3.10805	0.0223058	0.100372
ANN01503	-1.1789	1.40438	0.000260387	0.00289934	*
ANN01505	-3.82244	-0.185863	9.0113e-14	9.59235e-12	*
ANN01506	-0.887215	6.08568	7.91099e-05	0.00104184	*
ANN01508	-0.546161	4.2651	0.0113336	0.0604186
ANN01509	0.00644235	2.99592	0.989483	1
ANN01510	-0.850662	6.83083	5.73496e-05	0.000794062	*
ANN01511	0.388217	3.27134	0.0959127	0.281849
ANN01512	0.845779	6.36797	4.46743e-05	0.000640556	*
ANN01516	0.263712	-1.16816	0.654734	0.853292
ANN01518	0.44991	4.51809	0.0296223	0.124702
ANN01519	0.0915063	2.6157	0.722218	0.89145
ANN01521	-0.202811	4.74107	0.501815	0.752695
ANN01522	0.605025	2.79727	0.0530243	0.189356
ANN01523	0.355027	5.20123	0.253096	0.518585
ANN01524	-0.0248669	0.639891	0.985329	1
ANN01528	1.47306	4.84781	0.00598093	0.037084	*
ANN01532	1.48003	2.21245	2.18661e-05	0.000343172	*
ANN01533	0.213506	-0.783452	0.719641	0.890345
ANN01534	-0.0175456	4.60721	0.933565	0.985797
ANN01535	1.58332	5.31692	5.75484e-11	3.41848e-09	*
ANN01542	-0.236772	0.204732	0.522065	0.766817
ANN01543	1.51338	-0.0556083	0.000235839	0.00266272	*
ANN01544	0.0505344	-1.15363	1	1
ANN01545	1.96219	6.57803	3.37963e-10	1.69058e-08	*
ANN01546	0.755954	0.0602902	0.0904865	0.272278
ANN01547	0.159846	4.57482	0.676091	0.864507
ANN01551	0.000744073	4.74636	0.998861	1
ANN01552	-0.496868	2.88912	0.105055	0.29965
ANN01553	-0.00412081	8.80907	0.986648	1
ANN01554	-0.419062	5.23798	0.0472057	0.174332
ANN01557	0.713176	8.52763	0.0574998	0.199711
ANN01558	-0.15683	4.28205	0.549569	0.785537
ANN01559	-0.825853	6.12655	0.00314656	0.022367	*
ANN01560	-0.443353	4.91591	0.0329424	0.134871
ANN01561	-0.605829	6.92188	0.00617194	0.0379482	*
ANN01564	-0.321104	4.18152	0.187701	0.435403
ANN01565	0.521051	5.89138	0.442299	0.70703
ANN01569	-0.668588	1.31638	0.045655	0.169879
ANN01572	0.626154	0.192798	0.074538	0.239104
ANN01573	-0.819847	2.8281	0.00780797	0.0454077	*
ANN01574	-0.922367	4.3234	1.15295e-05	0.000196934	*
ANN01575	-0.173862	5.00768	0.412665	0.680833
ANN01576	-0.775331	6.66623	0.000346177	0.00365574	*
ANN01577	-0.0311269	6.25555	0.892421	0.968244
ANN01578	-0.139067	6.21801	0.499894	0.75137
ANN01579	-0.53164	7.32354	0.0927388	0.276152
ANN01583	2.43443	2.90768	5.84153e-08	1.79509e-06	*
ANN01585	0.66742	5.95772	0.0228279	0.102238
ANN01589	-2.60203	2.12817	2.28341e-10	1.17309e-08	*
ANN01591	0.200525	2.53233	0.529821	0.770806
ANN01592	0.247371	5.87783	0.34113	0.612892
ANN01593	0.0203312	2.53483	0.950323	0.991314
ANN01594	2.20912	2.81322	2.93977e-09	1.19623e-07	*
ANN01595	1.08397	0.862346	0.00943273	0.0525154
ANN01596	3.48325	-0.954448	0.000626944	0.00600905	*
ANN01597	1.16881	1.80704	0.0109244	0.0587077
ANN01599	0.822311	0.419913	0.0645137	0.216118
ANN01600	0.629815	0.708158	0.0729237	0.235531
ANN01606	0.693691	-0.821044	0.0892007	0.270304
ANN01607	0.726934	-1.06822	0.2493	0.514291
ANN01608	-1.37362	3.70166	0.0485961	0.178034
ANN01609	-0.965903	1.5701	0.0931637	0.276766
ANN01610	-0.0904708	6.26525	0.681091	0.866902
ANN01619	0.557669	5.98146	0.0119026	0.0626736
ANN01620	-0.175236	5.60485	0.389315	0.660687
ANN01623	-0.553104	-0.0254974	0.145642	0.372048
ANN01625	0.195885	7.58355	0.637585	0.841101
ANN01627	-1.52912	-0.766178	0.000681017	0.00641303	*
ANN01628	0.326168	5.97567	0.144166	0.370249
ANN01630	-0.148854	-0.623763	0.712994	0.8859
ANN01631	-0.0703948	4.32618	0.724961	0.892931
ANN01632	-0.142694	5.7525	0.581789	0.80672
ANN01633	0.547753	6.48567	0.0371648	0.146567
ANN01634	0.280899	7.23522	0.296758	0.566318
ANN01635	-0.365601	6.06926	0.160874	0.395453
ANN01636	-0.0204576	4.59388	0.933799	0.985797
ANN01639	-0.0329644	5.30558	0.87107	0.959256
ANN01641	0.59859	-0.0541232	0.169015	0.408666
ANN01642	-0.0414948	4.1836	0.844929	0.949466
ANN01643	0.0751714	2.17516	0.835827	0.945546
ANN01645	0.542789	-1.0453	0.380148	0.65108
ANN01646	-0.733729	-0.567956	0.074645	0.239389
ANN01647	-0.320999	2.06242	0.370815	0.641871
ANN01648	-0.0526578	-0.897198	0.942606	0.988673
ANN01650	0.0426004	7.35914	0.857004	0.954232
ANN01651	-0.0744791	0.54041	0.910779	0.977296
ANN01652	0.00693554	-1.37361	1	1
ANN01653	0.292163	7.1974	0.280896	0.549713
ANN01657	-0.204021	0.921779	0.657467	0.854739
ANN01658	0.224351	2.43621	0.420231	0.687772
ANN01660	0.0702767	4.24503	0.729935	0.895282
ANN01661	0.714474	-0.149951	0.272207	0.539467
ANN01662	-0.335311	3.74529	0.192306	0.441404
ANN01663	-0.365668	4.44324	0.0690103	0.226561
ANN01665	-0.591708	4.71207	0.00266916	0.0195877	*
ANN01668	-2.38225	7.03263	8.10871e-24	4.14979e-21	*
ANN01671	-1.27501	1.81916	2.06941e-05	0.000327026	*
ANN01672	-0.253229	4.24585	0.223067	0.48333
ANN01675	-0.125494	5.44527	0.555306	0.788088
ANN01676	0.234506	1.49214	0.61398	0.828141
ANN01679	-0.131171	4.6484	0.516559	0.763026
ANN01680	-0.188238	9.04789	0.442412	0.70703
ANN01681	0.0909629	3.07922	0.717711	0.889269
ANN01682	-0.18135	5.13909	0.421327	0.688648
ANN01683	-0.889208	0.338698	0.0115713	0.0613907
ANN01684	-0.0318892	0.0531263	0.946276	0.990571
ANN01688	0.0360748	4.80173	0.857614	0.954451
ANN01689	-0.131489	5.44482	0.586721	0.810602
ANN01690	0.26052	5.0868	0.186246	0.43378
ANN01691	-1.50444	-0.176267	0.00426597	0.0285528	*
ANN01693	-0.773369	1.96361	0.00449446	0.0297233	*
ANN01695	0.0495498	-0.895581	0.949947	0.991295
ANN01696	0.340517	6.30846	0.249792	0.514712
ANN01699	-0.278846	1.53853	0.442325	0.70703
ANN01700	-0.0303835	2.62089	0.916807	0.979616
ANN01701	0.229231	6.24255	0.412295	0.680645
ANN01702	-0.620975	2.34347	0.0179282	0.0851367
ANN01703	0.172266	6.01913	0.41031	0.678995
ANN01705	0.903321	3.88444	0.000270763	0.00299234	*
ANN01706	-0.103014	4.88353	0.638697	0.841852
ANN01707	-0.320346	5.86459	0.136098	0.355605
ANN01709	0.58515	-0.289461	0.253196	0.51863
ANN01710	-0.000973442	6.01151	0.998412	1
ANN01713	-0.282802	2.92672	0.254313	0.520278
ANN01714	-0.281859	4.81075	0.193056	0.442743
ANN01715	0.0984359	6.56606	0.675303	0.864507
ANN01716	-0.108896	6.97316	0.60701	0.824499
ANN01719	0.173903	5.32815	0.460915	0.723138
ANN01720	-0.17537	8.12463	0.521731	0.766634
ANN01721	-0.030022	7.11395	0.891876	0.968209
ANN01723	0.327829	6.60182	0.476663	0.734678
ANN01724	-0.847522	4.5109	0.00503889	0.0325631	*
ANN01727	-1.23479	0.730291	0.000392699	0.00405372	*
ANN01730	-0.146205	1.87816	0.719766	0.890345
ANN01734	1.06759	2.64726	0.000344637	0.00364526	*
ANN01735	1.6277	3.10114	4.6637e-07	1.14705e-05	*
ANN01736	-0.234641	3.02533	0.503638	0.754407
ANN01739	0.341349	2.49469	0.309339	0.580819
ANN01741	0.324151	0.772545	0.339244	0.611097
ANN01742	-0.222193	4.33187	0.522405	0.766944
ANN01743	0.39521	9.71881	0.287615	0.556898
ANN01746	-0.880974	5.09482	0.000151833	0.0018333	*
ANN01747	-0.675108	4.728	0.00115464	0.00977671	*
ANN01748	-0.48678	4.73422	0.082161	0.255071
ANN01749	0.0344162	6.81057	0.880106	0.963503
ANN01750	-0.384354	0.176788	0.45964	0.722661
ANN01751	0.223656	3.65523	0.345507	0.617421
ANN01752	-0.640464	0.772315	0.0474483	0.174948
ANN01753	0.991722	5.02639	1.01476e-05	0.000176272	*
ANN01754	-0.286077	9.94067	0.334553	0.606914
ANN01758	0.017454	7.31769	0.952202	0.991857
ANN01759	0.588581	6.52975	0.0125007	0.0651526
ANN01764	0.814536	-0.42972	0.128575	0.343205
ANN01769	-0.0263252	3.96165	0.914921	0.979006
ANN01770	-0.0269767	5.76247	0.926091	0.983367
ANN01771	-0.0632784	6.26577	0.770773	0.916346
ANN01772	-0.0681819	5.33188	0.758216	0.910215
ANN01773	0.54799	5.06705	0.00696957	0.0417359
ANN01774	0.302348	3.74915	0.178374	0.422817
ANN01775	0.0211978	5.66209	0.96849	0.997348
ANN01778	-2.01493	-0.192169	3.44167e-06	6.67564e-05	*
ANN01779	0.229343	5.61491	0.39561	0.665317
ANN01780	0.67044	-0.040349	0.408499	0.677996
ANN01781	2.08671	1.21308	6.17956e-09	2.2968e-07	*
ANN01782	0.192968	7.23683	0.520782	0.766222
ANN01784	0.503236	5.66725	0.0210931	0.0961508
ANN01785	-0.273827	1.49009	0.374016	0.644828
ANN01787	-0.62164	5.96429	0.003412	0.0239074	*
ANN01790	1.43101	-0.922578	0.00102816	0.00893576	*
ANN01793	-1.05511	2.51205	0.0100517	0.0551456
ANN01797	3.1005	-1.8679	6.87314e-06	0.000123873	*
ANN01798	-0.358898	5.79064	0.105788	0.301418
ANN01799	0.541438	0.842613	0.174697	0.417552
ANN01800	-0.24785	-1.2212	0.698562	0.878969
ANN01801	3.93488	0.645977	9.35093e-11	5.24994e-09	*
ANN01803	0.0639263	5.49413	0.790516	0.925178
ANN01805	-0.171797	6.9631	0.453855	0.717646
ANN01806	-1.82211	-0.219196	0.0398345	0.153902
ANN01808	-0.433351	3.03836	0.107764	0.305671
ANN01810	0.341549	1.49112	0.231944	0.493492
ANN01811	-0.701506	4.62468	0.00638209	0.0388828	*
ANN01812	-0.128438	5.34973	0.569776	0.798888
ANN01814	-0.701872	5.44908	0.000377133	0.00391735	*
ANN01815	0.689813	5.44827	0.0133364	0.0685682
ANN01817	1.60366	4.10423	2.84545e-12	2.16352e-10	*
ANN01818	2.39355	2.02177	3.0066e-14	3.60413e-12	*
ANN01820	1.00016	5.4177	3.44723e-05	0.000510221	*
ANN01824	0.401122	3.77297	0.0638752	0.214627
ANN01826	-0.239848	-0.0761607	0.651241	0.851053
ANN01827	1.38708	-1.60537	0.00778859	0.0453501	*
ANN01828	-0.319443	-1.321	0.563283	0.79475
ANN01829	0.670602	4.63129	0.00141125	0.0114804	*
ANN01830	0.230145	1.60715	0.474248	0.732666
ANN01831	0.711073	5.58285	0.000862878	0.00773683	*
ANN01832	-1.21649	-0.569053	0.01473	0.0738222
ANN01833	-0.582086	0.605985	0.112938	0.314954
ANN01834	-1.0755	1.63134	0.0240884	0.106662
ANN01835	0.818381	6.00893	0.000680836	0.00641303	*
ANN01839	-1.30874	6.34095	1.28831e-07	3.57129e-06	*
ANN01841	-1.48265	0.0283167	9.63904e-05	0.0012416	*
ANN01842	-0.133236	-0.382192	0.802851	0.930762
ANN01843	0.27401	0.0637653	0.82909	0.942654
ANN01845	-0.77691	2.19812	0.107615	0.305576
ANN01846	0.015516	5.92828	0.945777	0.990341
ANN01848	-1.06552	3.53667	3.87563e-06	7.33557e-05	*
ANN01850	-1.06043	5.36584	1.98216e-06	4.1146e-05	*
ANN01851	-2.00955	3.43044	1.67592e-14	2.08409e-12	*
ANN01852	-1.48388	4.44623	5.92416e-08	1.80796e-06	*
ANN01854	-1.56079	2.58194	4.84689e-05	0.000689762	*
ANN01855	-2.65531	0.0458533	4.02748e-08	1.28205e-06	*
ANN01856	-0.0912815	-1.25048	0.929431	0.984173
ANN01857	-1.4578	5.52566	8.55472e-12	5.86748e-10	*
ANN01859	-3.93739	3.47389	2.03663e-41	3.87134e-38	*
ANN01860	2.03224	0.217369	0.00327638	0.0231153	*
ANN01861	1.55677	-0.640882	0.000738449	0.00686639	*
ANN01862	1.46883	-0.920793	0.00181916	0.014172	*
ANN01863	1.22436	5.89434	3.08644e-07	7.83744e-06	*
ANN01865	2.2539	-0.424508	0.00246879	0.0183006	*
ANN01866	0.923786	-1.02199	0.078718	0.247683
ANN01867	0.498894	-0.118065	0.321739	0.594674
ANN01868	0.84304	3.34568	0.00691671	0.0414934	*
ANN01869	-0.1079	0.618585	0.772609	0.91673
ANN01872	0.866166	2.68427	0.0335216	0.136423
ANN01875	1.00128	-0.982492	0.0901365	0.272083
ANN01876	-0.145957	-0.428428	0.820011	0.938829
ANN01877	0.632785	0.164755	0.144314	0.370275
ANN01878	0.155098	6.76879	0.507341	0.756463
ANN01879	0.0327454	-0.370684	0.9723	0.998489
ANN01882	-0.922987	6.48366	0.000402543	0.00413928	*
ANN01883	-0.227552	1.66301	0.608253	0.825258
ANN01884	0.327039	1.31398	0.3813	0.652272
ANN01887	0.19173	5.58258	0.396431	0.66636
ANN01888	0.224581	5.36683	0.252846	0.518313
ANN01889	-2.24578	0.933864	2.04717e-09	8.59293e-08	*
ANN01891	0.246184	-1.11069	0.608047	0.825186
ANN01894	-0.000667916	-1.33753	1	1
ANN01896	-1.23011	-0.877274	0.0179052	0.0850579
ANN01898	-0.545711	5.36485	0.00820833	0.0472405
ANN01901	-0.113533	5.05323	0.579876	0.805237
ANN01902	-0.438602	7.2527	0.0769771	0.24422
ANN01904	-0.273653	5.18022	0.211084	0.467646
ANN01905	-0.0644752	7.4473	0.780106	0.920547
ANN01907	-0.0475554	4.2753	0.866712	0.957846
ANN01908	-0.527784	5.76943	0.00979547	0.0539684
ANN01910	-0.50958	-0.380177	0.229618	0.490652
ANN01911	-0.324783	-0.35655	0.503776	0.754531
ANN01912	-1.001	0.0738338	0.005812	0.0363222	*
ANN01914	0.802275	-0.986527	0.0806994	0.252063
ANN01915	3.01839	-0.0450577	0.000457645	0.0046202	*
ANN01916	1.15349	-1.02769	0.0101636	0.0555844
ANN01917	-0.0181365	-0.923399	1	1
ANN01920	0.204377	-0.932444	0.731924	0.896202
ANN01921	0.197781	5.15603	0.368502	0.639685
ANN01922	0.109085	5.99071	0.614119	0.82817
ANN01923	0.187315	4.90715	0.394518	0.66432
ANN01926	-0.122956	3.13133	0.612048	0.826961
ANN01927	0.0834318	5.03632	0.69873	0.879011
ANN01928	0.0420229	3.07121	0.888186	0.967199
ANN01929	1.41505	-0.606607	0.00139899	0.0114132	*
ANN01930	0.363816	6.11055	0.0823726	0.25543
ANN01931	0.275322	2.56304	0.392875	0.663485
ANN01932	-0.293849	3.70975	0.524878	0.768477
ANN01933	0.697109	0.310585	0.037083	0.146443
ANN01934	-0.515137	1.47868	0.353809	0.625121
ANN01935	-0.253422	-0.421496	0.505901	0.755842
ANN01937	-0.457691	-0.724569	0.332756	0.604997
ANN01938	-0.00928013	6.01306	0.973488	0.999016
ANN01940	0.308851	1.1549	0.367279	0.638659
ANN01941	4.17025	-0.740128	2.08636e-11	1.31569e-09	*
ANN01942	-0.170874	2.4991	0.577926	0.80433
ANN01943	0.223947	5.31737	0.783417	0.921284
ANN01945	-0.224964	8.96755	0.710751	0.884517
ANN01946	-0.0516091	5.19263	0.834264	0.944983
ANN01948	-0.404106	5.08519	0.11689	0.321417
ANN01949	-0.0300348	7.8155	0.924421	0.983061
ANN01950	-0.0499241	5.81293	0.849684	0.951277
ANN01952	0.0895634	-1.45503	1	1
ANN01953	0.306638	6.71969	0.264683	0.530803
ANN01954	-0.108549	5.73994	0.652456	0.851862
ANN01955	-0.0756945	5.03854	0.74586	0.90444
ANN01956	0.290104	7.67112	0.20943	0.465468
ANN01957	-0.345781	-0.415976	0.396611	0.666464
ANN01958	1.63696	-0.345669	0.000102094	0.00129872	*
ANN01959	-0.130906	6.83376	0.540292	0.778718
ANN01960	0.301803	5.48501	0.790566	0.925178
ANN01962	-0.107854	3.31971	0.645202	0.846903
ANN01963	-0.53085	1.53642	0.13138	0.348045
ANN01965	-2.27977	-1.43622	0.000280483	0.00307422	*
ANN01968	-0.938216	5.13119	0.00357434	0.0247838	*
ANN01969	0.239558	0.00556858	0.517063	0.763431
ANN01970	0.395789	2.75375	0.248154	0.512963
ANN01971	0.109398	2.32565	0.722784	0.891675
ANN01973	-0.107367	3.473	0.76257	0.912398
ANN01974	-0.103017	3.17609	0.676586	0.864559
ANN01975	0.759151	1.48391	0.00879859	0.0499037	*
ANN01976	0.373787	4.25462	0.165407	0.403024
ANN01977	-0.149027	9.52868	0.553489	0.787089
ANN01978	0.0482512	8.32566	0.863564	0.956199
ANN01979	-0.253509	4.14832	0.227841	0.488424
ANN01980	-0.118464	6.79922	0.618684	0.830027
ANN01982	-0.00447921	6.28439	0.984327	1
ANN01983	0.209414	-1.09142	0.680598	0.866728
ANN01984	-0.655189	-0.619691	0.0964237	0.283039
ANN01985	-0.128291	8.91198	0.692717	0.874506
ANN01986	0.088309	8.81012	0.723303	0.89188
ANN01987	1.17703	6.1836	1.05351e-05	0.000182277	*
ANN01988	0.759245	8.81399	0.0187611	0.0879616
ANN01989	0.383389	3.70294	0.0861755	0.264023
ANN01990	0.233754	-1.51726	0.681703	0.867098
ANN01991	-0.776769	0.746883	0.0193053	0.08999
ANN01992	0.154287	3.6557	0.511399	0.759735
ANN01994	-0.197299	8.97454	0.495469	0.747512
ANN01998	0.0622977	5.27265	0.808116	0.933078
ANN02003	0.00717516	8.13206	0.982702	1
ANN02004	0.157901	2.0814	0.606855	0.824499
ANN02005	0.113179	6.6176	0.682298	0.867142
ANN02007	0.357192	1.7905	0.250882	0.515962
ANN02008	-0.0776739	2.75769	0.835353	0.945492
ANN02009	0.799666	8.40205	0.0159191	0.0783646
ANN02010	-0.277393	2.75661	0.258566	0.524622
ANN02011	0.0602491	5.47419	0.915697	0.979216
ANN02012	-0.197504	5.24153	0.345977	0.61793
ANN02016	-0.0487749	2.77023	0.844359	0.949146
ANN02017	0.350742	4.69515	0.145403	0.371921
ANN02020	-0.371415	4.51484	0.0870885	0.26578
ANN02021	-0.0368946	6.1637	0.877723	0.962403
ANN02023	-0.442764	2.36667	0.0922509	0.275476
ANN02024	-1.54315	0.654678	0.00133215	0.010962	*
ANN02025	0.0893062	5.92546	0.654879	0.853292
ANN02026	0.175665	4.01118	0.524453	0.768298
ANN02028	-0.0652438	2.61018	0.869455	0.95849
ANN02029	-0.279702	-0.0949804	0.451517	0.715565
ANN02030	0.41924	3.12114	0.350127	0.622105
ANN02031	0.0636802	-0.491524	0.927779	0.98413
ANN02034	0.0165153	3.48002	0.971816	0.998489
ANN02035	0.226707	5.26793	0.275252	0.542753
ANN02036	0.313468	6.93162	0.305265	0.576286
ANN02042	0.920894	0.209938	0.0588503	0.202918
ANN02043	0.185591	5.68189	0.354508	0.625442
ANN02044	0.0998857	4.78319	0.620188	0.831207
ANN02045	-0.248114	3.60745	0.545304	0.782298
ANN02046	0.372512	-0.734976	0.575199	0.802348
ANN02048	-0.424365	4.07644	0.0699857	0.228972
ANN02049	-0.193361	3.58562	0.498144	0.750232
ANN02050	-0.360245	2.79336	0.324191	0.597297
ANN02053	0.391349	-0.770515	0.390639	0.661556
ANN02054	0.137114	4.46011	0.54381	0.781334
ANN02055	-0.0556402	1.98319	0.862462	0.955999
ANN02056	-0.0407701	4.35142	0.843644	0.948987
ANN02057	0.415602	5.18721	0.0785325	0.247443
ANN02058	0.263868	1.68454	0.411081	0.679822
ANN02059	-0.118269	4.15775	0.576231	0.80306
ANN02060	-0.173535	5.95547	0.38124	0.652272
ANN02062	0.669394	1.60896	0.0738806	0.237625
ANN02063	-0.436933	1.41915	0.20798	0.463474
ANN02064	0.0733174	6.25233	0.730744	0.895629
ANN02067	0.111841	-0.928714	0.954261	0.992372
ANN02068	0.0380512	-0.976689	0.945525	0.990288
ANN02069	0.631219	5.63043	0.654513	0.853281
ANN02072	-0.131024	6.4606	0.583231	0.807678
ANN02073	-0.176393	5.00815	0.432783	0.699094
ANN02074	-0.117734	8.60874	0.629903	0.837126
ANN02075	-0.584499	8.74063	0.0338262	0.137278
ANN02077	-0.710883	4.80482	0.0224635	0.100979
ANN02078	0.322448	6.06144	0.176393	0.420173
ANN02079	0.344994	4.06937	0.288589	0.558215
ANN02082	0.0686082	9.27792	0.823863	0.940197
ANN02083	-0.155503	0.360896	0.696937	0.877585
ANN02084	0.55665	5.65022	0.00529812	0.0338276
ANN02085	-0.017816	6.74699	0.9337	0.985797
ANN02086	0.0229326	3.7852	0.919828	0.980969
ANN02087	1.21581	-1.24705	0.0284154	0.121029
ANN02088	0.339486	6.54842	0.405909	0.675382
ANN02093	0.499057	0.922391	0.145058	0.37118
ANN02094	0.26976	4.16928	0.271363	0.538839
ANN02096	0.257259	6.24581	0.226464	0.487149
ANN02097	0.445449	4.99884	0.08941	0.270753
ANN02099	0.0316142	4.82062	0.88107	0.963798
ANN02100	0.0458655	5.51959	0.841992	0.948764
ANN02103	-0.0844468	4.89349	0.711951	0.88543
ANN02104	-0.276419	7.40316	0.260328	0.526353
ANN02105	0.54686	3.00905	0.0339503	0.137559
ANN02107	-0.388384	5.59129	0.0894553	0.270829
ANN02109	-0.0243324	5.27437	0.915462	0.979216
ANN02110	-0.128229	0.573855	0.830479	0.943244
ANN02111	-0.14571	3.24025	0.538622	0.77764
ANN02112	0.486971	-0.894267	0.440755	0.705724
ANN02113	-1.11648	3.94468	0.000279948	0.00307089	*
ANN02114	0.681371	2.00693	0.0306334	0.127531
ANN02115	0.34079	0.284034	0.315208	0.587582
ANN02117	0.53605	3.14588	0.0388633	0.151221
ANN02118	-0.194064	5.37283	0.355227	0.626149
ANN02120	0.327406	5.11169	0.22343	0.483488
ANN02121	-0.376366	1.67936	0.203686	0.457596
ANN02122	0.529812	2.9006	0.0378263	0.14834
ANN02123	-0.25678	2.95766	0.331514	0.604454
ANN02125	0.0483655	4.52782	0.83276	0.944033
ANN02126	0.011609	0.582297	1	1
ANN02128	0.0325212	6.3036	0.889197	0.96735
ANN02129	0.0958808	6.02457	0.657752	0.854943
ANN02130	0.0875711	6.32443	0.679483	0.866015
ANN02131	-0.345782	7.21991	0.305944	0.576902
ANN02134	0.0542342	4.27966	0.868051	0.958401
ANN02135	-0.268871	5.47873	0.21099	0.467517
ANN02136	-0.0576951	8.14742	0.871019	0.959256
ANN02137	-0.226772	8.46518	0.316222	0.588729
ANN02138	-0.571376	3.65483	0.0117075	0.0618667
ANN02141	0.281278	4.85647	0.152621	0.382804
ANN02142	-0.212879	3.84436	0.429052	0.69613
ANN02144	-0.243212	4.82167	0.225948	0.486363
ANN02146	-0.0782363	3.46735	0.811789	0.935047
ANN02147	-0.238878	5.93071	0.465321	0.726639
ANN02148	-0.121697	6.29823	0.785431	0.922619
ANN02150	-0.508991	4.73111	0.0291246	0.123261
ANN02151	-0.208166	4.75383	0.356279	0.627152
ANN02153	-1.98151	3.13055	2.22417e-13	2.14455e-11	*
ANN02156	-4.98639	2.6432	4.16195e-42	1.10758e-38	*
ANN02159	0.792641	2.62173	0.0496454	0.180522
ANN02160	0.604432	3.88598	0.0668635	0.221315
ANN02161	0.253275	5.17203	0.223746	0.48362
ANN02162	-0.309571	6.85383	0.211995	0.469039
ANN02163	0.151464	5.15369	0.461423	0.723594
ANN02164	-0.376591	4.77658	0.197435	0.448458
ANN02165	0.079362	5.4898	0.762572	0.912398
ANN02168	-0.167717	5.7681	0.429962	0.6969
ANN02170	0.482047	4.22146	0.0798897	0.250471
ANN02171	0.390754	-0.972663	0.610371	0.826289
ANN02172	0.318876	3.0836	0.202209	0.45557
ANN02173	-3.97879	-0.919526	6.51571e-11	3.80255e-09	*
ANN02174	-0.0641796	5.66608	0.822304	0.939833
ANN02176	-0.462813	5.98868	0.0417323	0.159383
ANN02177	1.47307	-1.50628	0.0140145	0.0710604
ANN02180	-0.52862	4.37072	0.133573	0.351517
ANN02181	-0.553428	6.35263	0.00743705	0.0438447
ANN02182	0.0937821	4.44786	0.722774	0.891675
ANN02183	-0.160743	4.92396	0.447814	0.711986
ANN02184	-0.120684	5.19062	0.553494	0.787089
ANN02187	-0.114563	1.18282	0.81072	0.934462
ANN02189	-0.377132	7.56689	0.133089	0.35082
ANN02190	0.00418379	3.31918	0.989633	1
ANN02191	0.0121866	3.51267	0.972421	0.998504
ANN02192	-0.571149	4.19562	0.0231312	0.103457
ANN02193	0.0384527	6.37396	0.853263	0.952824
ANN02195	0.18171	3.45487	0.486715	0.740848
ANN02196	0.445711	3.68653	0.0748862	0.239874
ANN02197	0.0157374	6.14801	0.940598	0.988037
ANN02198	2.72123	-1.48482	3.02267e-06	5.94965e-05	*
ANN02199	-0.0878405	4.22264	0.89207	0.968209
ANN02200	-0.0654963	-0.279104	0.92641	0.983396
ANN02201	-0.479293	7.34681	0.133159	0.350924
ANN02203	0.113722	6.95075	0.680628	0.866728
ANN02204	0.0986064	-1.02444	0.892198	0.968209
ANN02205	0.669483	-0.457549	0.117461	0.322389
ANN02206	-0.132279	6.75646	0.649502	0.849939
ANN02207	-0.270561	8.01881	0.229173	0.490265
ANN02211	-0.386081	-1.22039	0.726833	0.893982
ANN02212	0.362372	-0.537228	0.589013	0.812245
ANN02213	0.275973	0.795837	0.578933	0.804888
ANN02214	-0.291196	4.04987	0.380693	0.651679
ANN02215	0.872489	5.58192	3.3472e-05	0.000497629	*
ANN02216	0.723233	2.82342	0.301055	0.571201
ANN02218	0.425716	4.8752	0.0695333	0.227752
ANN02219	0.111928	5.6785	0.581239	0.806293
ANN02220	-0.176271	8.28768	0.455074	0.718634
ANN02222	0.153559	6.56396	0.49555	0.747512
ANN02223	-0.468581	7.34205	0.03501	0.140417
ANN02226	0.634586	2.72085	0.243977	0.507797
ANN02227	0.589599	5.03536	0.00571037	0.0358914	*
ANN02229	0.282312	4.6095	0.235824	0.497976
ANN02230	0.815997	2.39532	0.00151308	0.012143	*
ANN02233	-0.414083	4.47593	0.283068	0.552435
ANN02234	-0.373348	6.03318	0.0849666	0.261463
ANN02235	0.0688066	4.46519	0.914619	0.978876
ANN02237	-0.544581	3.24063	0.0432877	0.16303
ANN02238	-0.551702	-0.797853	0.267379	0.533874
ANN02239	-0.0563193	4.83917	0.852795	0.952753
ANN02240	-0.071347	5.91703	0.756446	0.909056
ANN02241	0.0964034	3.69021	0.705343	0.882491
ANN02243	-0.45571	7.10613	0.0389396	0.151323
ANN02244	-0.326947	5.39653	0.113412	0.31544
ANN02245	-0.48767	6.06352	0.0364227	0.144378
ANN02247	-0.89227	0.265013	0.0150834	0.0750744
ANN02248	0.0790507	8.08415	0.724245	0.892395
ANN02249	1.69774	3.15791	0.00878915	0.0498926	*
ANN02250	-0.167817	10.3574	0.504794	0.754898
ANN02251	-0.680468	-0.0396787	0.146082	0.372654
ANN02252	0.0446068	4.90735	0.841538	0.948713
ANN02253	0.225735	-1.77206	0.845449	0.949763
ANN02254	-0.349939	4.3171	0.154174	0.385537
ANN02255	-0.361967	2.50218	0.242779	0.506257
ANN02256	0.158962	5.32669	0.467947	0.728944
ANN02258	1.6759	-1.20338	0.00128827	0.0106536	*
ANN02259	-0.336527	4.94602	0.162358	0.397851
ANN02261	-0.917094	2.26717	0.00341688	0.0239164	*
ANN02262	-0.32811	8.04739	0.162866	0.398582
ANN02263	-0.0617558	5.61318	0.806911	0.932542
ANN02265	0.321699	4.46032	0.107763	0.305671
ANN02267	0.467874	0.242449	0.17761	0.421674
ANN02268	-0.234423	4.27173	0.26441	0.530575
ANN02269	-0.180678	8.28591	0.513019	0.760243
ANN02270	0.206474	6.3577	0.488372	0.741632
ANN02271	0.596015	-0.304069	0.211595	0.468389
ANN02273	0.577964	-1.47254	0.745108	0.904022
ANN02274	1.02489	-1.15495	0.19065	0.438891
ANN02278	0.266205	1.36928	0.632822	0.838135
ANN02279	-0.219814	2.81937	0.399135	0.668753
ANN02283	-0.109443	4.94809	0.570792	0.799533
ANN02285	1.49849	0.00279521	0.014611	0.0734191
ANN02286	0.973614	1.03239	0.00832038	0.0476653	*
ANN02288	0.397533	2.45641	0.160206	0.394238
ANN02292	0.108415	5.59169	0.608331	0.825258
ANN02293	-0.0728905	2.37602	0.807545	0.932851
ANN02294	0.290158	4.67242	0.186661	0.434139
ANN02295	-0.252946	-1.37385	0.600506	0.820195
ANN02296	-0.856017	0.204606	0.0100772	0.0552026
ANN02297	-0.449333	4.14512	0.0848617	0.261321
ANN02299	1.82868	0.179714	0.00015817	0.00189433	*
ANN02301	0.333169	5.05271	0.220419	0.480257
ANN02306	0.620168	-1.42506	0.280971	0.549713
ANN02307	-0.457582	6.91321	0.0750019	0.239909
ANN02308	4.24293	-1.2757	7.60097e-11	4.35942e-09	*
ANN02309	0.0416457	6.63721	0.864614	0.95658
ANN02310	0.0318668	5.4561	0.892869	0.968336
ANN02312	0.110132	1.55328	0.774166	0.917231
ANN02313	-0.304867	-0.691909	0.590183	0.813106
ANN02316	-0.242553	1.37514	0.416311	0.684388
ANN02318	0.0198798	-0.47994	1	1
ANN02319	0.0348317	4.89953	0.859797	0.955247
ANN02323	-1.06752	1.91897	0.000371336	0.00387404	*
ANN02324	-0.261199	3.29168	0.309285	0.580819
ANN02325	-0.659547	-1.531	0.242836	0.506296
ANN02326	-1.09587	4.50051	1.09425e-06	2.4512e-05	*
ANN02327	-0.225132	6.18979	0.285143	0.554452
ANN02328	-0.466078	-1.2192	0.327846	0.601119
ANN02329	-0.237642	1.23325	0.429885	0.6969
ANN02330	-1.16576	3.66593	1.11773e-06	2.4829e-05	*
ANN02332	-0.790506	-1.14464	0.112953	0.314954
ANN02333	3.41069	-0.100334	3.38003e-14	3.94514e-12	*
ANN02334	-0.0286319	5.75933	0.886635	0.96638
ANN02335	-0.484482	6.65452	0.0339199	0.137519
ANN02338	3.46795	1.73277	0.0080322	0.046468	*
ANN02339	-0.00318469	5.30246	0.990288	1
ANN02340	0.0433955	6.39093	0.864205	0.95648
ANN02341	-0.242627	7.53931	0.275866	0.543481
ANN02342	0.122276	4.32196	0.5537	0.787214
ANN02344	-0.0212459	4.84861	0.915995	0.979288
ANN02345	-0.390941	4.68699	0.101755	0.293681
ANN02346	-0.836142	5.66358	0.000111374	0.0014007	*
ANN02347	-0.233931	-0.403944	0.580299	0.805577
ANN02348	-0.052849	3.92293	0.807882	0.93297
ANN02349	0.0994108	6.24096	0.631909	0.837718
ANN02350	-0.442866	1.307	0.187486	0.434993
ANN02352	-0.680556	2.83339	0.0142805	0.0720304
ANN02353	-0.478114	3.73332	0.0347738	0.139915
ANN02355	-0.253968	-0.31431	0.82536	0.941097
ANN02356	0.834148	0.990274	0.0665848	0.220667
ANN02358	0.690567	1.11524	0.136133	0.355605
ANN02359	5.04767	-0.202068	1.42553e-12	1.16368e-10	*
ANN02360	0.140881	6.08896	0.537607	0.776953
ANN02362	-0.3805	4.26937	0.0840158	0.259136
ANN02363	-0.0722258	3.56457	0.767139	0.914901
ANN02366	-0.0980519	6.821	0.649687	0.849939
ANN02369	0.57749	-0.569644	0.538352	0.77764
ANN02370	-0.0535891	8.26781	0.855639	0.953369
ANN02371	0.24269	5.10613	0.43847	0.704121
ANN02375	-0.487052	6.43857	0.0700489	0.229066
ANN02376	0.630988	-1.27336	0.182453	0.427823
ANN02378	0.411703	1.23855	0.29858	0.56845
ANN02379	0.060929	5.55169	0.80437	0.931511
ANN02385	-0.151448	2.7661	0.618072	0.829861
ANN02386	0.330328	4.33172	0.111327	0.311896
ANN02388	-1.5351	-0.0385889	0.000407248	0.0041812	*
ANN02389	-1.33123	1.62646	3.45943e-05	0.00051089	*
ANN02391	0.131763	4.76335	0.542269	0.780086
ANN02393	-3.44591	1.95583	0.0696451	0.22797
ANN02396	-0.560874	2.5004	0.0589342	0.20306
ANN02398	0.941588	7.66465	0.0101963	0.0557401
ANN02400	-0.277868	4.20039	0.207355	0.462697
ANN02404	-0.00367317	6.4741	0.987506	1
ANN02406	-0.284018	2.55917	0.331729	0.604491
ANN02409	0.318347	2.89611	0.249672	0.51466
ANN02411	-0.0397356	-1.11526	1	1
ANN02412	-0.939645	-1.10966	0.0665718	0.220667
ANN02413	1.00759	-1.46245	0.0482776	0.177062
ANN02418	0.418855	2.51739	0.124607	0.335708
ANN02419	0.117651	0.301314	0.823198	0.940003
ANN02420	-0.409046	6.45706	0.0512494	0.184404
ANN02422	0.0843062	0.932545	0.793854	0.926256
ANN02423	-0.536128	-0.210134	0.140924	0.364176
ANN02424	-0.235653	-0.807805	0.693809	0.87522
ANN02425	0.376595	-0.0511346	0.391137	0.662062
ANN02427	-0.442134	8.73091	0.0609249	0.207917
ANN02429	-0.129149	2.90757	0.745586	0.904272
ANN02430	0.295937	3.60336	0.296932	0.566367
ANN02431	0.33982	2.64391	0.272251	0.539475
ANN02432	0.318452	0.0426133	0.386958	0.657974
ANN02433	-0.311604	5.22047	0.357034	0.627817
ANN02434	0.361674	-0.382463	0.550172	0.78568
ANN02437	-1.39498	-1.06205	0.0105255	0.0570756
ANN02439	3.28621	-0.628381	3.25396e-12	2.40965e-10	*
ANN02440	-0.313416	5.51532	0.237379	0.499651
ANN02441	0.101858	4.54961	0.611701	0.826923
ANN02445	-0.25419	2.66144	0.36093	0.632079
ANN02446	0.137713	4.93376	0.486622	0.740846
ANN02447	0.00497263	2.55814	1	1
ANN02448	-0.120523	4.85253	0.613165	0.827539
ANN02450	0.418885	-1.43427	0.458583	0.721862
ANN02454	0.627039	0.364246	0.551123	0.785913
ANN02456	0.00219814	0.609175	1	1
ANN02457	-1.59431	1.63802	3.56683e-06	6.85842e-05	*
ANN02460	1.16428	-1.14171	0.0139455	0.0709051
ANN02461	-0.154539	7.66836	0.535539	0.775212
ANN02462	0.598693	3.64286	0.016697	0.0806425
ANN02463	1.30284	0.585228	0.00314846	0.022367	*
ANN02466	0.0390915	6.06549	0.856079	0.953619
ANN02467	-0.562823	4.79798	0.0542147	0.191857
ANN02469	-0.054395	4.27059	0.826182	0.941499
ANN02471	-0.371016	8.32024	0.104485	0.298799
ANN02472	-0.584727	4.04559	0.0525191	0.188052
ANN02473	-0.6569	9.00081	0.00888091	0.0503044
ANN02474	-1.05479	-1.04253	0.0375729	0.147668
ANN02475	-0.280039	-0.296858	0.553893	0.78723
ANN02476	-0.182	8.41042	0.444271	0.709149
ANN02477	-0.440002	7.98224	0.0607703	0.207549
ANN02479	-0.849306	2.19555	0.00256318	0.0188863	*
ANN02483	0.853076	2.41081	0.00319199	0.0226279	*
ANN02484	0.191233	6.64659	0.458167	0.721464
ANN02485	0.157277	6.92851	0.640633	0.843319
ANN02486	0.50493	2.44022	0.0653887	0.218061
ANN02488	1.16819	-1.18747	0.0652229	0.217726
ANN02489	0.551452	4.27043	0.104472	0.298799
ANN02490	-1.5692	0.00666793	0.00638049	0.0388828	*
ANN02491	-0.200807	6.29168	0.46041	0.722775
ANN02495	0.0778224	4.18903	0.737563	0.899538
ANN02496	-0.176825	6.2748	0.634279	0.838938
ANN02497	-0.215064	7.61352	0.3767	0.647593
ANN02499	-0.419192	-1.09342	0.429127	0.696167
ANN02500	-0.0239749	6.12378	0.914527	0.978876
ANN02502	-0.237246	9.09512	0.34021	0.612017
ANN02503	-0.0673792	1.89192	0.804379	0.931511
ANN02504	-1.24043	-1.00774	0.113017	0.314997
ANN02505	-0.347891	4.24933	0.179052	0.423549
ANN02506	-0.543372	3.41736	0.0204163	0.0937078
ANN02507	-0.0261923	7.77467	0.911445	0.977408
ANN02509	0.303337	0.629913	0.388997	0.660456
ANN02511	-1.64762	-1.22924	0.000866122	0.00775025	*
ANN02512	0.278974	4.93348	0.244018	0.507797
ANN02518	2.19014	1.56287	3.71414e-06	7.08029e-05	*
ANN02519	-0.352531	-1.01643	0.415642	0.68371
ANN02520	0.360632	3.58652	0.212997	0.470943
ANN02521	2.37653	-0.448396	0.0280548	0.119916
ANN02523	0.840908	1.03991	0.249084	0.514005
ANN02525	-0.17112	6.33489	0.452442	0.716689
ANN02527	-1.41463	3.53639	1.4135e-07	3.86202e-06	*
ANN02528	0.126435	6.38127	0.542719	0.780356
ANN02529	1.4196	3.55409	0.00142224	0.0115533	*
ANN02536	0.0523465	-1.00346	0.945048	0.989986
ANN02537	0.130368	4.93533	0.54427	0.781552
ANN02539	-0.161611	-1.05192	0.741439	0.901624
ANN02540	-0.0743468	8.14701	0.755482	0.908583
ANN02541	0.178055	4.7225	0.370182	0.641193
ANN02542	-0.183501	3.8791	0.450206	0.714509
ANN02543	-1.72086	-1.44946	0.00256483	0.0188863	*
ANN02544	-0.575542	6.6291	0.00831629	0.0476653
ANN02547	-0.100142	5.05956	0.632417	0.83791
ANN02551	0.0232581	4.46139	0.920118	0.980969
ANN02552	-0.194342	7.44694	0.405284	0.674678
ANN02556	-0.209079	-0.583195	0.707422	0.882934
ANN02557	0.309448	-0.658795	0.465126	0.726575
ANN02561	-0.249742	2.94279	0.312911	0.584852
ANN02562	-0.665796	3.48883	0.0221376	0.0998178
ANN02563	0.318424	1.69618	0.262705	0.528588
ANN02564	0.914382	-0.36287	0.0749252	0.239883
ANN02565	0.0603142	8.24998	0.797587	0.927793
ANN02566	0.118798	4.15546	0.570958	0.799533
ANN02569	0.418183	3.09782	0.0707966	0.230686
ANN02570	-0.0579636	3.63774	0.812951	0.935784
ANN02573	0.425352	6.44754	0.117671	0.322698
ANN02574	2.09674	-0.360911	1.10682e-06	2.4669e-05	*
ANN02575	-0.0969721	5.15284	0.708818	0.883764
ANN02576	0.897003	6.52977	0.000291016	0.00317138	*
ANN02577	-0.444433	0.271978	0.346861	0.61876
ANN02578	-1.00455	1.40097	0.000930553	0.00823267	*
ANN02581	-0.677549	-0.333803	0.0657645	0.21893
ANN02582	0.47951	-1.01927	0.298285	0.568134
ANN02583	-0.708402	-0.756562	0.256719	0.522788
ANN02584	0.146562	-0.987028	0.770278	0.916263
ANN02585	-0.54682	2.87803	0.0392956	0.152305
ANN02586	0.875421	0.591927	0.0221203	0.0998078
ANN02587	0.0761424	5.21942	0.803509	0.931049
ANN02588	0.617	4.98423	0.0900337	0.27201
ANN02589	-0.0706529	4.22224	0.736406	0.898801
ANN02590	-0.101572	10.7963	0.688318	0.871351
ANN02593	-0.183736	6.97602	0.625411	0.834459
ANN02594	-0.130073	5.54515	0.567185	0.797309
ANN02600	-0.804257	7.23019	0.274339	0.541999
ANN02601	-0.366076	1.13108	0.616578	0.828989
ANN02602	-0.525928	1.75926	0.133364	0.351324
ANN02603	1.23618	0.933108	0.000375644	0.00390551	*
ANN02604	-0.814593	3.0151	0.00498538	0.0322958	*
ANN02605	-0.451419	4.38922	0.0772275	0.244664
ANN02606	0.0643598	4.77609	0.752644	0.906483
ANN02608	0.131567	-0.149811	0.763077	0.912674
ANN02614	0.0974893	6.18686	0.665975	0.859214
ANN02615	-0.0707585	4.47874	0.73679	0.898929
ANN02616	0.520034	3.50759	0.0618214	0.210114
ANN02618	-0.317328	-0.419203	0.564568	0.795694
ANN02619	0.110033	6.35193	0.619334	0.830647
ANN02620	0.330109	7.2892	0.147619	0.375137
ANN02622	-0.295932	2.08544	0.438224	0.703972
ANN02624	-0.274778	5.68715	0.195742	0.446299
ANN02625	0.188226	4.6572	0.40478	0.674262
ANN02626	-0.37503	5.63396	0.0945149	0.279098
ANN02627	-0.0903251	1.80377	0.847195	0.950345
ANN02629	-0.649561	6.79517	0.011561	0.0613605
ANN02630	-0.50471	6.43517	0.030343	0.126605
ANN02631	-0.386302	4.7082	0.0571318	0.198796
ANN02632	-0.881815	2.7039	0.00618631	0.0380033	*
ANN02634	0.22919	4.75441	0.259959	0.525937
ANN02637	-0.707234	9.37399	0.0095973	0.0531647
ANN02638	-0.100862	-0.972783	0.889622	0.967575
ANN02640	0.131694	6.68065	0.582989	0.807678
ANN02641	-1.39651	-0.384419	0.0023326	0.0174466	*
ANN02643	0.130866	-1.39229	0.854944	0.953369
ANN02645	0.106867	1.3171	0.733135	0.896851
ANN02646	2.38531	0.592778	2.5354e-06	5.08072e-05	*
ANN02649	0.101699	4.1028	0.681912	0.867118
ANN02650	0.467537	3.80127	0.235035	0.496802
ANN02652	-0.621356	2.75476	0.0235335	0.104623
ANN02655	-0.0536227	5.44234	0.822654	0.939833
ANN02657	-0.911648	-0.371429	0.016693	0.0806425
ANN02658	0.00428405	4.36604	0.986071	1
ANN02659	0.311489	4.02999	0.436738	0.70252
ANN02661	0.477383	-0.13689	0.225889	0.486363
ANN02662	-0.194414	5.9536	0.562945	0.7945
ANN02663	-0.110487	9.7502	0.752822	0.906511
ANN02669	-0.252749	6.15897	0.223017	0.48333
ANN02670	-0.237988	3.92855	0.316977	0.589558
ANN02671	-0.264426	6.0815	0.261115	0.527303
ANN02673	3.95426	1.32087	2.21103e-22	9.19374e-20	*
ANN02674	-0.355818	2.37648	0.193839	0.444005
ANN02675	0.220935	3.72429	0.611836	0.826923
ANN02676	0.0345341	5.96947	0.865685	0.957403
ANN02679	0.593894	1.45244	0.23132	0.493184
ANN02682	0.178131	1.95985	0.642362	0.844508
ANN02683	-0.497422	4.38806	0.0186551	0.0876535
ANN02684	0.36601	2.22524	0.147583	0.375118
ANN02685	0.218058	2.47471	0.55017	0.78568
ANN02687	-0.821258	-0.77556	0.0489741	0.178923
ANN02688	-0.452875	0.900149	0.144569	0.370715
ANN02689	-0.448384	-0.508443	0.553669	0.787214
ANN02690	-0.234052	4.58077	0.311074	0.58265
ANN02691	0.363019	4.5783	0.0604287	0.206753
ANN02692	-0.754778	-0.580729	0.0573874	0.199427
ANN02693	0.56381	-0.503618	0.295531	0.565363
ANN02695	-0.0325521	4.39363	0.871305	0.959258
ANN02696	-0.257295	4.93694	0.22222	0.482359
ANN02697	-0.34784	4.42525	0.0885491	0.268758
ANN02698	-0.122199	9.4334	0.621268	0.8319
ANN02699	0.187332	6.55172	0.391849	0.662506
ANN02700	0.608401	4.57094	0.0140099	0.0710604
ANN02705	-1.72002	-1.49259	0.00404158	0.0273259	*
ANN02706	-0.82821	-0.399497	0.0881061	0.267841
ANN02707	0.426363	7.29048	0.146648	0.373455
ANN02708	-0.214867	6.67281	0.433861	0.699349
ANN02711	-0.0941858	6.54335	0.676024	0.864507
ANN02712	0.588694	4.92309	0.00907964	0.0510979
ANN02713	0.310285	9.52966	0.722903	0.891675
ANN02715	-0.521738	5.20715	0.0191986	0.089634
ANN02716	-1.42351	-1.68731	0.0411081	0.157632
ANN02718	-1.92226	-0.436541	0.00845082	0.0482672	*
ANN02719	0.263834	2.41635	0.45481	0.718405
ANN02720	-0.208007	5.62455	0.367913	0.639236
ANN02723	0.188184	4.07278	0.482017	0.737618
ANN02726	0.0632408	5.30578	0.75977	0.911125
ANN02727	-1.7688	1.06003	0.0241994	0.106905
ANN02728	0.215082	2.63717	0.379487	0.6502
ANN02729	0.536926	-1.10682	0.487042	0.740892
ANN02730	0.749146	4.63417	0.000915036	0.00811698	*
ANN02732	-0.20379	8.45158	0.445841	0.710475
ANN02733	-0.391617	4.84866	0.0467208	0.172949
ANN02734	-0.425729	4.84432	0.0583517	0.201722
ANN02737	0.00347897	0.20859	1	1
ANN02738	0.0141639	8.26389	0.956966	0.993176
ANN02741	-0.276849	0.524942	0.546944	0.783046
ANN02742	1.35138	-0.390749	0.00722081	0.0429121	*
ANN02743	-1.1082	3.04638	0.000395363	0.00407806	*
ANN02744	0.147958	4.75369	0.540054	0.778517
ANN02745	3.93278	2.84509	9.91896e-30	7.76363e-27	*
ANN02746	1.25302	5.01095	4.48741e-06	8.39796e-05	*
ANN02748	-0.0246752	6.28833	0.915706	0.979216
ANN02750	2.2346	-1.33073	1.32257e-05	0.000221919	*
ANN02751	-0.192643	3.40143	0.5043	0.754719
ANN02752	-0.0684515	5.9832	0.761559	0.91176
ANN02753	4.10919	1.18382	4.28352e-16	7.12457e-14	*
ANN02754	-0.220258	4.14536	0.425633	0.692865
ANN02755	-0.501142	4.10287	0.031928	0.131568
ANN02756	0.0997581	4.39528	0.707217	0.882761
ANN02758	0.507667	3.4406	0.098824	0.287673
ANN02759	-0.314937	3.46132	0.262175	0.528083
ANN02761	-0.43992	6.88469	0.062795	0.21223
ANN02763	0.418317	-0.343209	0.31999	0.592601
ANN02765	1.03906	5.85996	1.64965e-05	0.000267685	*
ANN02768	-0.408114	4.96451	0.0606508	0.207209
ANN02770	0.212166	4.47319	0.466114	0.727138
ANN02771	-0.527508	3.30638	0.0391945	0.152003
ANN02772	0.927002	8.96857	0.000776969	0.00715456	*
ANN02773	0.399769	0.790353	0.293586	0.563428
ANN02777	-0.0151979	-1.30087	1	1
ANN02778	-0.388363	-0.793367	0.472067	0.731654
ANN02779	3.11586	-0.658639	4.56486e-06	8.53091e-05	*
ANN02780	-0.414718	-1.02738	0.377284	0.648257
ANN02781	-1.35406	-0.699197	0.00212517	0.0161886	*
ANN02782	-0.121764	1.92566	0.709441	0.884044
ANN02783	0.437856	2.70502	0.282822	0.552035
ANN02784	0.946354	4.50375	0.00143521	0.0116431	*
ANN02789	-0.10459	6.31763	0.695785	0.876814
ANN02792	-0.461986	0.156694	0.216945	0.476428
ANN02793	-0.0707487	3.54429	0.758509	0.910407
ANN02794	0.230017	6.9116	0.26505	0.531377
ANN02796	-0.303317	7.00167	0.176609	0.420387
ANN02800	-0.266425	-0.93894	0.557276	0.788961
ANN02801	-0.715223	-1.27726	0.149829	0.378513
ANN02806	0.924917	3.40121	0.0909612	0.273212
ANN02811	0.479776	4.75266	0.0150871	0.0750744
ANN02814	2.13284	0.0918467	0.000189942	0.00221311	*
ANN02815	0.409104	6.38173	0.112914	0.314954
ANN02821	3.18501	-0.681734	0.00674311	0.0406777	*
ANN02822	0.0589701	0.796942	0.899033	0.971694
ANN02824	0.891699	2.03419	0.00619604	0.0380279	*
ANN02825	0.11874	3.31855	0.695063	0.876137
ANN02826	0.57342	1.57096	0.0708339	0.230717
ANN02827	0.895407	-1.24018	0.320075	0.592601
ANN02828	0.50563	4.95749	0.00925537	0.0517663
ANN02829	3.20508	1.84081	6.78124e-23	3.00771e-20	*
ANN02831	-1.00563	-0.670071	0.016849	0.0812612
ANN02832	0.125903	3.80885	0.622431	0.832672
ANN02833	0.726129	1.24377	0.0165947	0.0805283
ANN02834	-0.00959442	7.79673	0.982249	1
ANN02836	0.921027	-0.874161	0.0294915	0.124414
ANN02839	0.034831	6.47875	0.896465	0.970259
ANN02841	0.405443	1.11162	0.287501	0.55684
ANN02842	0.00125874	5.00085	0.997182	1
ANN02843	0.264819	7.26503	0.23508	0.49682
ANN02844	-0.943776	6.36509	0.00402922	0.02727	*
ANN02846	-0.305247	10.2869	0.19468	0.445089
ANN02848	-0.31461	5.3731	0.184716	0.431653
ANN02850	0.179722	7.87156	0.460847	0.723116
ANN02854	-0.0303033	6.13596	0.888827	0.967343
ANN02858	-0.355108	6.69099	0.120718	0.328348
ANN02860	-0.0810191	3.85883	0.766993	0.914827
ANN02861	0.24494	3.68015	0.285398	0.554462
ANN02862	-1.41277	-1.11433	0.00138508	0.0113275	*
ANN02863	-0.699547	6.21416	0.00940726	0.0524167
ANN02865	3.65344	0.368655	6.16923e-07	1.46324e-05	*
ANN02866	0.10619	-0.993319	0.839427	0.947719
ANN02868	-1.71605	-0.629665	0.0148139	0.0741309
ANN02869	3.26398	1.49312	1.32724e-11	8.7862e-10	*
ANN02872	1.44983	2.01983	4.08707e-05	0.000595455	*
ANN02873	-0.935775	7.42919	0.00100164	0.00875674	*
ANN02875	-0.287385	5.93054	0.156658	0.389042
ANN02880	0.869465	-1.30466	0.109815	0.30951
ANN02881	-0.990517	10.103	0.000327621	0.00349305	*
ANN02883	-0.230114	5.91921	0.608369	0.825258
ANN02884	1.16894	-1.27811	0.026634	0.114913
ANN02890	-0.0899719	1.94596	0.772313	0.91673
ANN02891	1.86287	-1.35952	0.000545774	0.00536342	*
ANN02892	-0.144167	-0.709629	0.759602	0.911125
ANN02900	0.211075	3.67823	0.457407	0.720523
ANN02901	1.06427	5.66085	0.00151169	0.012143	*
ANN02902	1.64177	-0.79558	0.00353156	0.0245384	*
ANN02904	0.0884909	-1.01958	0.868372	0.958401
ANN02905	0.244083	-1.09385	0.657991	0.855003
ANN02907	0.526557	4.85005	0.0794678	0.249445
ANN02909	-0.276542	0.402319	0.452764	0.716859
ANN02913	-0.351648	-1.51228	0.479295	0.736942
ANN02914	1.45939	3.6608	1.2788e-09	5.59728e-08	*
ANN02915	-0.0398847	-0.604509	1	1
ANN02919	-1.3281	2.07209	1.52795e-05	0.000251619	*
ANN02920	-1.23445	1.96881	0.000641012	0.00611859	*
ANN02921	0.158077	4.8171	0.527924	0.769579
ANN02922	-0.499763	6.46479	0.0437731	0.164519
ANN02924	0.261184	0.9149	0.542357	0.780086
ANN02925	-0.475289	-0.973753	0.264503	0.530651
ANN02926	-0.630459	2.25481	0.018165	0.0859153
ANN02928	0.693154	-0.694942	0.124326	0.335077
ANN02932	-0.265357	3.48409	0.362965	0.634298
ANN02934	0.41772	-0.612369	0.257194	0.523276
ANN02936	0.289833	-1.61912	0.724896	0.892931
ANN02937	0.285764	4.13963	0.177207	0.421131
ANN02938	0.29402	0.44823	0.416763	0.684818
ANN02939	0.0479013	-0.566685	1	1
ANN02941	-0.88724	1.10971	0.0164697	0.080156
ANN02942	1.80895	1.93817	0.000223547	0.00254886	*
ANN02943	-0.500104	-0.00143519	0.20055	0.452981
ANN02945	0.355485	7.03648	0.224226	0.484342
ANN02946	0.257605	3.30506	0.330502	0.603577
ANN02947	1.13883	2.81781	0.00407131	0.0274154	*
ANN02948	1.48118	2.43473	0.0769127	0.24416
ANN02950	0.235712	-0.604131	0.659964	0.855798
ANN02951	0.752987	1.99522	0.00427067	0.0285699	*
ANN02953	-0.673974	3.40566	0.0255101	0.111109
ANN02955	-0.744764	1.63011	0.128209	0.342836
ANN02962	0.0569369	-0.540775	0.898	0.97113
ANN02963	0.142894	-0.395161	0.718137	0.889631
ANN02964	-0.0610985	-0.926006	0.949121	0.991054
ANN02965	-0.0630673	-0.00469023	0.88996	0.967667
ANN02966	0.129283	-0.358825	0.770618	0.916346
ANN02967	0.0605502	-1.33753	1	1
ANN02968	-0.335027	0.00373093	0.3458	0.617695
ANN02969	-0.0551047	-0.647473	0.894577	0.969398
ANN02970	-0.157373	-0.785974	0.676424	0.864507
ANN02973	-0.710958	0.164755	0.0476813	0.175601
ANN02974	-1.70008	1.27075	7.81431e-08	2.29025e-06	*
ANN02975	-1.12306	3.87237	1.23768e-06	2.72659e-05	*
ANN02976	-0.421197	5.34176	0.0371122	0.146446
ANN02978	-0.00383016	4.4856	0.986527	1
ANN02982	-0.922034	1.41502	0.00701119	0.0419062	*
ANN02983	-0.0407542	5.94701	0.839889	0.947912
ANN02985	-1.5597	-1.56289	0.0020026	0.0154115	*
ANN02989	1.02955	0.425206	0.0360387	0.143016
ANN02990	0.609933	-0.943342	0.239005	0.501794
ANN02992	-0.435737	0.480013	0.156648	0.389042
ANN02996	0.33732	6.92839	0.227108	0.487368
ANN03000	0.174532	5.87154	0.539686	0.778287
ANN03002	-0.507447	-1.15321	0.3732	0.644123
ANN03006	-0.35669	0.0715148	0.296206	0.565926
ANN03007	-0.0555972	7.05783	0.792868	0.925762
ANN03008	0.00378668	-1.47134	1	1
ANN03010	0.409136	4.98165	0.448984	0.71328
ANN03012	0.443783	-1.2825	0.859464	0.955151
ANN03013	0.860455	1.30467	0.0466179	0.172689
ANN03014	-0.213644	0.314261	0.667751	0.860439
ANN03015	-0.0971402	5.78168	0.693524	0.875026
ANN03016	0.305824	6.26711	0.144248	0.370249
ANN03019	0.0745088	6.85271	0.803416	0.931049
ANN03021	-0.0563986	5.60091	0.795463	0.927121
ANN03024	0.586418	-1.14366	0.187015	0.434395
ANN03026	-0.705838	2.74398	0.211464	0.468254
ANN03028	-0.0999648	2.74739	0.791401	0.925478
ANN03030	-0.842045	2.96279	0.363954	0.635052
ANN03033	0.724492	0.370285	0.077669	0.24542
ANN03034	0.768685	-1.72907	0.233969	0.495572
ANN03035	0.805158	2.11992	0.321278	0.594285
ANN03036	0.41431	-1.35992	0.45201	0.716174
ANN03037	-4.88943	2.46341	4.18177e-13	3.89109e-11	*
ANN03041	0.122762	3.13286	0.625347	0.834459
ANN03043	0.699579	-0.382907	0.0771421	0.244568
ANN03044	-0.261834	0.456396	0.492283	0.744762
ANN03046	0.574836	2.34032	0.574154	0.801479
ANN03047	0.672244	5.20051	0.013435	0.0688891
ANN03048	0.176545	3.6938	0.482967	0.738238
ANN03050	-0.132756	7.16684	0.685006	0.868562
ANN03051	0.616176	3.12594	0.0213178	0.096964
ANN03054	0.470012	3.93098	0.0243097	0.107107
ANN03057	0.506444	5.45303	0.0364514	0.144395
ANN03059	0.601596	4.46893	0.0139744	0.0709666
ANN03060	1.52317	3.53034	5.69601e-09	2.15316e-07	*
ANN03063	-0.713811	0.918634	0.0707991	0.230686
ANN03064	0.678014	4.07754	0.0199078	0.0918492
ANN03066	-0.307941	0.986553	0.38539	0.65643
ANN03067	0.915155	4.58194	0.0160042	0.078694
ANN03069	0.0968815	6.65416	0.650379	0.850386
ANN03070	-0.341	3.91252	0.123003	0.332185
ANN03071	-0.211641	5.70574	0.324712	0.597678
ANN03072	-2.45992	0.219647	2.95632e-06	5.83633e-05	*
ANN03075	1.06484	-0.452784	0.0742824	0.238514
ANN03077	0.634938	1.47963	0.0312055	0.129271
ANN03078	1.07883	-1.68042	0.0722347	0.234029
ANN03079	0.149496	1.56471	0.731055	0.895629
ANN03080	-0.481741	6.18582	0.030928	0.128459
ANN03082	0.0244692	3.50743	0.914031	0.978683
ANN03086	-0.416936	-0.0724863	0.197951	0.449107
ANN03089	0.253132	5.09039	0.356617	0.627582
ANN03090	-0.135053	5.64389	0.552617	0.78681
ANN03092	0.0343952	-1.06037	1	1
ANN03093	-0.979122	0.0926618	0.00553288	0.0349575	*
ANN03094	0.412796	4.67111	0.118024	0.323334
ANN03095	0.448692	4.58979	0.0411717	0.157785
ANN03096	-0.0853873	9.09166	0.706595	0.882647
ANN03097	-2.86307	-0.25666	1.72757e-10	9.15817e-09	*
ANN03098	0.136134	-0.0848431	0.85152	0.951884
ANN03100	0.463015	-0.920614	0.251192	0.516115
ANN03102	-0.292066	1.25013	0.328738	0.60209
ANN03103	-1.26317	5.03201	2.09991e-07	5.52202e-06	*
ANN03104	-1.01336	0.65	0.00225532	0.0169832	*
ANN03107	0.147755	0.849133	0.702781	0.88077
ANN03108	2.19986	3.21965	1.49028e-11	9.67299e-10	*
ANN03109	-0.690468	-1.04704	0.124842	0.33606
ANN03110	0.367378	4.05324	0.207602	0.463092
ANN03111	0.338042	4.3912	0.158344	0.39155
ANN03114	1.4412	-1.00433	0.0053891	0.0342606	*
ANN03116	-0.22172	3.74724	0.332825	0.604997
ANN03119	-0.320376	-0.00995274	0.39953	0.66895
ANN03121	0.659429	3.41135	0.0134645	0.0690131
ANN03123	0.969376	4.16553	0.000183799	0.00214784	*
ANN03124	0.0788672	3.59251	0.804201	0.931511
ANN03125	-0.135486	-0.694489	0.806933	0.932542
ANN03126	-0.252115	2.22757	0.455772	0.719651
ANN03127	0.542194	-0.0424613	0.178683	0.423127
ANN03128	-0.0200478	-0.977701	1	1
ANN03130	0.0624049	4.29763	0.82489	0.940933
ANN03131	-0.189549	2.4934	0.54376	0.781334
ANN03133	-0.366635	6.10212	0.112448	0.314167
ANN03135	-0.194399	6.40345	0.407211	0.676641
ANN03136	0.222983	-1.55321	0.801247	0.930152
ANN03138	-0.359005	4.45225	0.0786231	0.24767
ANN03140	-0.00824453	6.70062	0.969619	0.998047
ANN03141	-0.440989	6.56465	0.0349201	0.140292
ANN03142	0.24767	2.51179	0.516028	0.762411
ANN03143	-0.0428844	7.49661	0.975869	1
ANN03145	-0.21294	2.13997	0.461019	0.723216
ANN03147	0.20588	-0.134338	0.644076	0.845926
ANN03148	-0.334665	-0.918725	0.573475	0.801088
ANN03149	-0.356692	1.60981	0.332107	0.604764
ANN03152	0.215435	4.07416	0.435511	0.701053
ANN03154	-0.101852	3.34807	0.669508	0.861579
ANN03156	-0.197299	5.06812	0.384937	0.656243
ANN03159	-0.738808	0.120665	0.117977	0.323272
ANN03160	0.740988	0.110691	0.139399	0.361638
ANN03161	-0.0685532	-1.26686	0.928218	0.98413
ANN03162	0.296156	1.43402	0.38068	0.651679
ANN03164	0.305424	5.54443	0.132426	0.349962
ANN03165	0.488808	2.20089	0.136096	0.355605
ANN03166	-0.602854	-1.36581	0.522127	0.766824
ANN03167	4.15833	-0.138318	1.38334e-08	4.7934e-07	*
ANN03168	0.0297588	5.37918	0.881582	0.964031
ANN03169	-0.228609	5.1631	0.318107	0.590669
ANN03176	-0.811461	-0.190776	0.0558058	0.195666
ANN03178	-0.922841	-1.07796	0.0624958	0.211437
ANN03179	-3.2439	-0.282605	1.4409e-05	0.000239957	*
ANN03180	-2.85112	1.64955	2.29332e-06	4.67296e-05	*
ANN03183	-0.742953	0.548151	0.035182	0.140792
ANN03184	-0.130846	3.08764	0.589788	0.812885
ANN03185	-0.322649	7.58444	0.26557	0.531985
ANN03186	-0.0768262	3.59043	0.771509	0.916662
ANN03187	-0.180974	7.08365	0.619559	0.830782
ANN03190	0.169764	3.24689	0.740815	0.901217
ANN03191	-0.567754	3.75925	0.351528	0.623474
ANN03192	1.12049	0.15811	0.0133598	0.0686353
ANN03194	-0.751367	-0.097325	0.244763	0.508536
ANN03195	1.17884	3.28485	9.19995e-05	0.00119312	*
ANN03199	2.32724	0.441525	0.00357872	0.0248013	*
ANN03201	0.587377	-0.417615	0.263401	0.529589
ANN03203	-0.116607	2.60672	0.755709	0.908583
ANN03204	-0.667458	-0.0339198	0.0784437	0.247281
ANN03205	0.797618	-1.48445	0.111421	0.312053
ANN03206	0.331955	-1.33093	0.562855	0.7945
ANN03207	0.0015497	6.00837	0.995758	1
ANN03209	-0.166869	4.64667	0.419914	0.687339
ANN03210	-0.0553512	6.14981	0.782679	0.921078
ANN03211	-0.1535	6.82952	0.499554	0.751242
ANN03215	0.270336	6.62096	0.459206	0.722417
ANN03218	1.25279	2.23509	1.11647e-05	0.000192183	*
ANN03219	1.15404	1.32683	0.000177351	0.00209019	*
ANN03220	0.372292	6.62349	0.072928	0.235531
ANN03221	1.1934	1.89022	0.000116218	0.00144767	*
ANN03223	0.823273	6.25021	0.000367202	0.0038442	*
ANN03226	1.19043	-0.512608	0.015262	0.075756
ANN03227	1.3346	-1.24705	0.00464134	0.0305127	*
ANN03231	0.480339	3.16888	0.0750468	0.239909
ANN03232	-0.0171523	5.49516	0.939329	0.987373
ANN03233	0.559311	-0.556496	0.214117	0.472478
ANN03237	-0.453174	4.86088	0.020065	0.0924462
ANN03238	-1.34454	0.917969	0.00213038	0.0162167	*
ANN03239	-0.842744	4.91203	0.0164109	0.080002
ANN03240	0.0562933	5.22566	0.825197	0.941097
ANN03245	-0.809485	-0.363242	0.0327183	0.134201
ANN03246	-1.97761	-0.940967	2.46433e-05	0.000379671	*
ANN03247	-0.119338	6.21401	0.684619	0.868237
ANN03248	-0.0748654	3.37903	0.930701	0.984903
ANN03250	-0.494128	-0.632952	0.433776	0.699349
ANN03254	-1.28746	-1.06006	0.00917683	0.0514784
ANN03256	5.61867e-05	5.91186	1	1
ANN03257	1.81345	-0.599751	1.27491e-05	0.000215006	*
ANN03258	3.52426	-0.555938	3.12545e-12	2.33636e-10	*
ANN03259	-0.803214	-1.14271	0.190869	0.439091
ANN03260	0.0447703	2.53184	0.891559	0.968209
ANN03261	-0.544282	2.72883	0.220904	0.480749
ANN03262	-2.10651	-0.327354	9.40267e-07	2.14233e-05	*
ANN03263	0.290925	-0.260148	0.519306	0.765368
ANN03264	0.108958	2.89533	0.716221	0.888085
ANN03265	0.865591	-0.992061	0.15639	0.388595
ANN03266	0.406587	4.24288	0.149003	0.377211
ANN03270	0.213214	4.12562	0.386192	0.657287
ANN03271	-0.0409088	4.64385	0.856289	0.953694
ANN03272	-0.851317	0.289941	0.0185129	0.0871972
ANN03273	0.200382	10.9558	0.478564	0.736414
ANN03276	-0.121014	-1.20907	0.867881	0.958401
ANN03278	-0.201508	8.52772	0.471736	0.731654
ANN03279	-0.364576	7.18229	0.109779	0.309475
ANN03280	-0.282622	6.16526	0.171265	0.411791
ANN03281	-0.0297593	8.13011	0.97412	0.999433
ANN03283	0.176823	5.50432	0.377571	0.648504
ANN03284	1.33711	4.21988	2.52147e-06	5.06043e-05	*
ANN03288	0.0759359	-1.52908	1	1
ANN03290	0.223331	5.83523	0.330657	0.603777
ANN03291	-0.859494	-0.80685	0.0431054	0.162515
ANN03292	1.97445	0.0293146	0.000136062	0.001664	*
ANN03300	-0.0147615	0.15569	0.969341	0.997838
ANN03304	-0.363492	4.99474	0.0828053	0.256353
ANN03310	-0.575424	3.70929	0.272042	0.539383
ANN03311	-1.09145	-0.22684	0.0360096	0.143005
ANN03312	1.74044	3.72577	1.15798e-12	9.75197e-11	*
ANN03313	-0.0891873	3.88157	0.683912	0.867672
ANN03314	-0.554154	7.25883	0.0113536	0.0604769
ANN03316	-0.927684	8.20967	6.15763e-05	0.000843805	*
ANN03317	-0.27409	1.48967	0.547167	0.783114
ANN03318	-0.424308	5.80579	0.0437122	0.16435
ANN03321	-0.325318	5.32008	0.213889	0.472224
ANN03322	0.0894879	6.02573	0.684005	0.867706
ANN03323	-0.745304	3.81305	0.0134309	0.0688891
ANN03324	-0.554115	8.31155	0.015255	0.075756
ANN03327	-0.35896	7.03061	0.13948	0.361708
ANN03328	-0.351404	5.80644	0.110601	0.31087
ANN03329	-0.335567	10.276	0.195658	0.446299
ANN03330	0.0576055	5.46487	0.816342	0.937301
ANN03331	0.0460051	7.22644	0.83608	0.945672
ANN03332	-0.0793323	4.80059	0.70695	0.882758
ANN03333	0.281091	2.45763	0.327192	0.600665
ANN03334	-0.272818	3.22587	0.437377	0.702952
ANN03335	-0.282408	2.52254	0.515959	0.762411
ANN03336	-0.59925	4.88853	0.00605429	0.0374113	*
ANN03339	-0.0722743	6.51975	0.791293	0.925478
ANN03340	-0.30999	4.2922	0.222924	0.483256
ANN03341	-0.335961	5.35633	0.0927493	0.276152
ANN03343	-0.17166	4.98521	0.379101	0.649958
ANN03344	-0.330283	5.7364	0.1048	0.299306
ANN03346	-0.201188	8.17873	0.451264	0.715282
ANN03347	-0.283099	7.11049	0.219977	0.479709
ANN03348	-0.521712	4.16506	0.0169086	0.0814575
ANN03351	0.433488	4.40194	0.248674	0.513478
ANN03352	0.615125	1.99701	0.117287	0.322043
ANN03353	0.0740795	6.70934	0.76267	0.912434
ANN03355	0.031405	5.35568	0.881513	0.964031
ANN03356	0.177963	4.27832	0.397071	0.666678
ANN03357	-0.159325	6.37315	0.470085	0.730369
ANN03359	0.139169	4.9243	0.518352	0.76474
ANN03360	0.121646	-0.123805	0.828915	0.942654
ANN03361	-0.257563	4.54063	0.217424	0.476927
ANN03362	-0.00363361	-1.01703	1	1
ANN03363	-0.154521	4.89519	0.570903	0.799533
ANN03364	0.165987	5.39378	0.556874	0.788693
ANN03365	-0.0209358	8.63491	0.946505	0.990677
ANN03369	-0.362253	4.85855	0.116038	0.319663
ANN03370	-2.35128	0.700052	7.73469e-08	2.28199e-06	*
ANN03371	0.121167	7.77549	0.629277	0.836668
ANN03373	-1.00509	2.83517	0.035729	0.142355
ANN03374	0.246954	4.713	0.225807	0.486337
ANN03378	0.296632	2.34244	0.290429	0.560471
ANN03379	-0.0207218	0.575424	1	1
ANN03380	-0.417592	8.33267	0.0628339	0.212254
ANN03381	-0.237674	8.34392	0.342626	0.614667
ANN03382	0.0990673	4.82199	0.640833	0.84346
ANN03383	-0.041607	6.71374	0.842914	0.948764
ANN03386	0.680998	-0.846279	0.31106	0.58265
ANN03388	-0.130556	2.90231	0.66825	0.860852
ANN03389	-0.712814	-1.17984	0.241557	0.504657
ANN03390	-0.357023	1.47076	0.265492	0.531944
ANN03391	-0.0662644	4.76636	0.815408	0.937187
ANN03392	-0.19963	6.43155	0.339368	0.611211
ANN03393	0.1305	4.68778	0.606931	0.824499
ANN03394	-0.0370515	5.79557	0.891935	0.968209
ANN03395	-0.114267	5.87617	0.583266	0.807678
ANN03396	-0.174731	8.20444	0.480489	0.737074
ANN03399	-0.380001	5.47156	0.120718	0.328348
ANN03400	-0.122015	2.19213	0.699826	0.879808
ANN03401	-0.00709093	5.87871	0.973015	0.998915
ANN03402	0.0450971	4.38926	0.821107	0.939356
ANN03404	-0.292248	6.35755	0.769699	0.915975
ANN03405	0.231432	-0.0301095	0.592737	0.81478
ANN03406	-0.0360831	3.48095	0.925597	0.983336
ANN03407	-0.150766	8.07855	0.506801	0.756312
ANN03408	0.00205839	6.50296	0.992672	1
ANN03411	0.407199	5.11932	0.0605135	0.206893
ANN03412	-0.0215237	6.63675	0.919658	0.980969
ANN03415	-0.118328	5.62375	0.55277	0.78681
ANN03416	0.102446	5.65569	0.680552	0.866728
ANN03417	0.0360689	5.97649	0.868898	0.958416
ANN03419	0.0177179	6.6459	0.94025	0.987876
ANN03420	-0.332083	4.79038	0.169047	0.408666
ANN03421	0.0644462	7.57785	0.805544	0.93213
ANN03422	-0.0484843	4.70664	0.809581	0.934282
ANN03423	-0.0698882	5.25779	0.744686	0.903675
ANN03424	-0.209665	-1.19656	0.671514	0.862884
ANN03425	0.920575	-1.01369	0.0423884	0.161018
ANN03426	0.7825	-0.858404	0.438359	0.704105
ANN03427	0.223589	5.24317	0.282298	0.551499
ANN03429	-0.271817	4.87785	0.237097	0.499337
ANN03430	-0.111363	8.31064	0.661198	0.85611
ANN03431	-0.479909	4.99048	0.0594091	0.20421
ANN03432	-0.207508	4.66756	0.351059	0.623012
ANN03433	-0.585338	3.65788	0.0123142	0.064433
ANN03435	2.05513	0.221211	1.2927e-05	0.000217454	*
ANN03436	-0.321821	0.476447	0.454476	0.718198
ANN03437	-0.162437	4.78823	0.419104	0.686504
ANN03438	-0.273937	5.37597	0.241434	0.504609
ANN03439	0.0684233	5.51606	0.734101	0.897625
ANN03440	-0.167458	7.93047	0.511642	0.759735
ANN03441	0.202915	4.01751	0.438808	0.704231
ANN03442	-0.121626	6.42147	0.620398	0.831405
ANN03444	0.298715	6.31545	0.154742	0.386449
ANN03445	0.0364306	4.84232	0.872238	0.959888
ANN03446	0.327495	6.00306	0.165592	0.403252
ANN03447	-0.00868071	6.42071	0.968924	0.997604
ANN03448	-0.238274	4.9743	0.263672	0.529694
ANN03449	0.202787	5.93686	0.414958	0.683007
ANN03450	-0.118901	2.88421	0.736402	0.898801
ANN03451	-0.55207	1.52778	0.103439	0.296948
ANN03452	-0.0186016	7.0842	0.948321	0.990841
ANN03453	-0.400421	-1.05496	0.570409	0.799212
ANN03454	0.204847	6.81008	0.332751	0.604997
ANN03455	-0.0588338	6.85861	0.782338	0.921078
ANN03456	0.626786	0.335435	0.111073	0.311431
ANN03457	-0.0637011	2.66202	0.841621	0.948713
ANN03458	-0.00847127	6.23868	0.970763	0.998444
ANN03459	-0.0136319	6.20161	0.949642	0.991131
ANN03461	0.0148939	4.0583	0.948568	0.990944
ANN03462	-0.191449	5.39894	0.397031	0.666678
ANN03464	0.0843323	4.16816	0.728135	0.894409
ANN03467	0.439159	-1.54168	0.579083	0.804888
ANN03468	0.0396305	2.78248	0.90449	0.97402
ANN03469	0.0802073	5.29251	0.699761	0.879808
ANN03470	0.176843	2.82049	0.50239	0.753132
ANN03471	0.00267549	-1.10232	1	1
ANN03473	0.538024	-1.22483	0.356019	0.62686
ANN03474	-0.187619	4.334	0.353512	0.624965
ANN03475	-0.236785	4.21361	0.24269	0.506149
ANN03477	-0.479449	0.0984502	0.315634	0.587973
ANN03478	-0.0639817	8.22905	0.797011	0.927662
ANN03480	0.154838	5.23071	0.439147	0.704348
ANN03481	0.186569	5.52302	0.359447	0.630643
ANN03482	0.3586	6.68028	0.115251	0.318093
ANN03483	-0.0742947	-0.91651	0.895356	0.969689
ANN03484	0.0743928	0.409738	0.879618	0.963071
ANN03487	-0.182869	5.18012	0.440395	0.705488
ANN03489	0.0877488	-0.774743	0.957646	0.993176
ANN03490	0.575689	-0.649569	0.150627	0.380022
ANN03491	-0.354052	11.2133	0.552884	0.78681
ANN03492	-0.0667445	4.63081	0.763332	0.912897
ANN03493	0.409959	3.9298	0.132864	0.350492
ANN03498	-0.363255	-0.0161553	0.269132	0.53633
ANN03501	-0.536334	2.0616	0.0695345	0.227752
ANN03502	-0.425641	4.84785	0.0984756	0.287183
ANN03503	-0.128993	3.39997	0.706239	0.882647
ANN03505	0.345547	1.12086	0.370118	0.641165
ANN03506	0.580637	4.37787	0.00924279	0.0517612
ANN03507	0.294062	4.8845	0.232305	0.493856
ANN03508	0.818683	-0.121493	0.160232	0.394238
ANN03511	1.50987	-1.65558	0.0114438	0.06086
ANN03512	-0.0747388	2.1766	0.917346	0.979867
ANN03515	-0.175978	3.12413	0.526863	0.769364
ANN03516	-0.253372	6.85633	0.265633	0.531985
ANN03518	0.0796315	5.11394	0.71853	0.889787
ANN03519	0.855951	-0.266571	0.144961	0.371146
ANN03524	-1.55941	-0.680829	0.0168319	0.0812353
ANN03525	0.172012	5.92883	0.551297	0.785913
ANN03526	-0.0907492	5.73842	0.657119	0.854538
ANN03528	-0.0710408	5.5265	0.72202	0.89145
ANN03529	0.00192398	7.09377	0.993252	1
ANN03530	0.351061	3.86329	0.180643	0.425196
ANN03532	0.219284	2.13895	0.44237	0.70703
ANN03533	0.141183	4.61936	0.488689	0.741702
ANN03534	-0.0964171	9.24109	0.693907	0.87526
ANN03535	0.120846	4.42581	0.567687	0.797613
ANN03536	-0.0357005	6.02124	0.897039	0.970485
ANN03538	-0.0525347	5.18186	0.802656	0.930762
ANN03539	-0.0577882	6.55874	0.817129	0.937707
ANN03541	0.448218	4.71309	0.121471	0.329586
ANN03542	0.0097373	7.77318	0.969802	0.998158
ANN03545	-0.213075	6.07435	0.473475	0.732302
ANN03547	-0.116527	-1.032	0.809908	0.934328
ANN03548	-0.0169876	8.64937	0.941891	0.988673
ANN03549	0.483768	3.3951	0.078057	0.246354
ANN03550	0.485451	-1.30903	0.381722	0.652684
ANN03551	-0.158966	7.33895	0.523749	0.768116
ANN03553	-0.108669	7.72692	0.616465	0.828989
ANN03554	-0.0105903	-0.0540662	1	1
ANN03556	-0.4189	5.36174	0.0620621	0.210645
ANN03557	1.8018	1.89072	1.13057e-05	0.000193608	*
ANN03558	0.226124	5.87988	0.297284	0.566717
ANN03559	0.508227	7.79304	0.031223	0.129304
ANN03560	0.0362623	7.10814	0.942513	0.988673
ANN03563	0.0721308	2.17633	0.843037	0.948764
ANN03564	-0.338536	5.20354	0.179963	0.424361
ANN03565	-0.0314907	5.84689	0.87528	0.961168
ANN03568	0.0126021	6.39452	0.956502	0.993176
ANN03569	-0.433859	9.66861	0.344544	0.616279
ANN03570	0.0255152	5.97954	0.908058	0.975806
ANN03571	1.15031	1.23082	0.000499348	0.00493635	*
ANN03572	0.210817	1.87039	0.631701	0.837526
ANN03573	0.185333	3.65371	0.419051	0.686504
ANN03574	-0.0247478	5.31394	0.916195	0.979288
ANN03575	-0.0363952	7.59387	0.876866	0.96215
ANN03577	0.0947906	6.58914	0.660823	0.855924
ANN03578	0.0348417	6.08598	0.869624	0.958517
ANN03579	0.277385	4.18491	0.506941	0.756312
ANN03581	0.0800252	5.82435	0.786475	0.922911
ANN03582	-0.616119	3.77367	0.00586844	0.0366083	*
ANN03584	0.597155	8.50358	0.272787	0.540231
ANN03585	-0.231817	5.05385	0.330105	0.603352
ANN03586	-1.59191	-1.60539	0.00573002	0.0359809	*
ANN03587	1.22489	-0.799564	0.0106304	0.0575226
ANN03588	1.64986	-1.37108	0.00435114	0.0289628	*
ANN03589	-0.111455	7.66991	0.607128	0.824499
ANN03590	0.0509793	7.56876	0.822093	0.939814
ANN03591	-0.179911	5.44537	0.372987	0.643872
ANN03593	-0.133658	4.07662	0.602824	0.821589
ANN03594	0.173107	4.30861	0.470352	0.730537
ANN03595	0.301306	6.29887	0.231716	0.493324
ANN03596	0.0575243	7.76884	0.802559	0.930762
ANN03598	-0.341727	-1.48587	0.702955	0.88077
ANN03600	0.13342	6.32237	0.637743	0.841101
ANN03601	-0.439747	4.03512	0.0487292	0.178402
ANN03602	-0.746765	4.37013	0.00658397	0.0398936	*
ANN03603	-0.127942	9.00221	0.607092	0.824499
ANN03604	-0.133418	5.2636	0.493966	0.746081
ANN03605	-0.609656	4.56884	0.00310578	0.0221347	*
ANN03606	-0.291082	5.25822	0.266742	0.533244
ANN03607	0.188172	6.35285	0.413782	0.681915
ANN03608	1.19678	-1.30631	0.0172354	0.0825537
ANN03609	0.607036	0.126565	0.167016	0.405606
ANN03611	-0.106554	2.20825	0.755568	0.908583
ANN03612	-0.194343	6.58382	0.351117	0.623012
ANN03613	-0.0263716	0.85402	0.961802	0.994528
ANN03615	0.420596	3.69562	0.15503	0.38666
ANN03616	-0.328973	4.36344	0.121432	0.329586
ANN03618	-0.505472	4.09808	0.0937445	0.27781
ANN03620	-0.134914	6.82182	0.586139	0.810302
ANN03623	-0.14693	5.45198	0.539759	0.778287
ANN03624	0.0685524	4.14189	0.770084	0.916196
ANN03626	-0.336721	8.46258	0.162145	0.39755
ANN03628	-0.460065	8.28494	0.0390852	0.151756
ANN03629	-0.0964543	3.86258	0.661995	0.856358
ANN03630	0.0711567	5.3796	0.723135	0.891837
ANN03631	-0.216425	9.11338	0.391484	0.662444
ANN03632	-0.245891	2.88128	0.331039	0.604226
ANN03633	-0.357674	6.71114	0.101026	0.292038
ANN03636	-0.943746	-0.434218	0.0135236	0.0692364
ANN03637	0.0884676	4.19376	0.730414	0.895585
[truncated: 11,309 more rows]
