# Supplementary material for: A dual insect symbiont and plant pathogen improves insect host fitness under arginine limitation
Source: mBio. 2025 Feb 25;16(4):e03588-24. doi: 10.1128/mbio.03588-24 (PMC11980576; doi:10.1128/mbio.03588-24)
Supplement: Table S11 — Gene expression data for immune and hormone modulation. [file mbio.03588-24-s0007.xlsx]

## Sheet: Immune DEG (BAC)
Table S11a. B. cockerelli gene expression data involved in immune pathways in L. psyllaurous-infected bacteriomes compared to the uninfected bacteriomes. B. cockerelli orthologs of immune genes from D. citri in Arp et al. (2016) and KEGG pathways
Each grey box is annotation is from D. ctri (DC) or A. pisum (Ap) or D. melanogaster (Dm) immune gene annotations and if Orthovenn3 found ortholog with B. cockerelli (BC) then it is present in box with annotated gene. Black=BC gene ortholog not found "no hit", blue highlight is up-reg, pink is down-reg
	logFC	logCPM	PValue	FDR			logFC	logCPM	PValue	FDR			logFC	logCPM	PValue	FDR			logFC	logCPM	PValue	FDR			logFC	logCPM	PValue	FDR			logFC	logCPM	PValue	FDR			logFC	logCPM	PValue	FDR			logFC	logCPM	PValue	FDR			logFC
Table 1	Pattern Recognition Receptor Genes					Table 2	Toll Pathway Associated Genes					Table 3	IMD and JNK Associated Genes					Table 4	JAK/STAT Associated Genes					Table 5	RNAi Associated Genes					Table 6	Clotting and Melanization Associated Genes					Table 7	Effector Genes					Table 8	Leucine Rich Repeat Containing Proteins					Table 9	Radical Defense Genes
Dcit_LOC103522222	Down syndrome cell adhesion molecule-like protein Dscam2					DMel_GNBP1_CG6895_K20697	Gram-Negative Bacteria Binding Protein 1					DCit_PGRP-SB_LOC103507731_K24096	Peptidoglycan Recognition Protein SB					Dcit_LOC103524755	Tyrosine-protein kinase JAK2					Dcit_LOC103507599	Argonaute-2					Dcit_LOC103520132	Proclotting enzyme-like					Dcit_LOC103508820	Defense protein Hdd11					DCit_Leu_LOC103523176	Leucine-rich repeat-containing protein 4					DCit_radDefense_LOC103519619	Glutathione S-transferase-like
No Hit	-	-	-	-		No Hits						ANN13951	-	-	-	-		ANN05399	-	-	-	-		ANN04659	-	-	-	-		ANN07028	-	-	-	-		ANN05730	-	-	-	-		ANN06255	-	-	-	-		ANN11734	1.3721
Dcit_LOC103519752	Down syndrome cell adhesion molecule-like protein Dscam2					DMel_GNBP3_CG5008_K20692	Gram-Negative Bacteria Binding Protein 3					DMel_PGRP-SD_CG7496_K24097	Peptidoglycan Recognition Protein SD					Dcit_LOC103509325	Signal transducer and activator of transcription 5B					Dcit_LOC103518839	Dicer homolog 3-like					Dcit_LOC103516536	Serine protease snake-like					Dcit_LOC103515209	Lysozyme-like					DCit_Leu_LOC108253110	proline-, glutamic acid- and leucine-rich protein 1-like					DCit_radDefense_LOC103519526	Glutathione S-transferase 2-like
No Hit	-	-	-	-		No Hits						No Hits	-	-	-	-		No Hits	-	-	-	-		ANN14693	-	-	-	-		No Hits	-	-	-	-		ANN03602*	-	-	-	-		ANN17841	-1.04533	4.74979	2.5e-10	7.86e-09		ANN11732	1.3721
																								ANN14996	-	-	-	-
Dcit_LOC103518895	Down syndrome cell adhesion molecule-like protein Dscam2					DMel_PGRP-SA_CG11709_K01446	Peptidoglycan recognition protein SA					DMel_PGRP-LB_CG14704_K24076	Peptidoglycan Recognition Protein LB					Dcit_LOC103509716	E3 SUMO-protein ligase PIAS3-like											Dcit_LOC103506878	Serine protease snake-like					Dcit_LOC103515655	Lysozyme-like					DCit_Leu_LOC103522224	Immunoglobulin superfamily containing leucine-rich repeat protein-like					DCit_radDefense_LOC103507212	Superoxide dismutase [Cu-Zn]-like
No Hit	-	-	-	-		No Hits						No Hits	-	-	-	-		ANN02241	-	-	-	-		Dcit_LOC103506500	Endoribonuclease Dcr-1-like					ANN08109	-	-	-	-		ANN03351	-	-	-	-		ANN01272	-	-	-	-		ANN16884	1.03224
																								ANN21759	-	-	-	-		ANN08121	-	-	-	-
Dcit_LOC103518529	Down syndrome cell adhesion molecule-like protein Dscam2					APis_ModSP_100161864_K20674	Modular Serine Protease					Dcit_DUOX_LOC103506134	Dual Oxidase					Dcit_LOC103515668	Suppressor of cytokine signaling 5					ANN19444	-	-	-	-								Dcit_LOC103509720	Lysozyme-like					DCit_Leu_LOC103516526	pollen-specific leucine-rich repeat extensin-like protein 1					DCit_radDefense_LOC103516660	Glutathione S-transferase C-terminal domain-containing protein
ANN10263	-	-	-	-		No Hits						ANN02761	-	-	-	-		ANN10201	-	-	-	-								Dcit_LOC103510170	Serine protease snake-like					No Hits	-	-	-	-		ANN01477	-	-	-	-		ANN03468	-
												ANN02748	-	-	-	-														No Hits	-	-	-	-
Dcit_LOC103517118	Down syndrome cell adhesion molecule-like protein Dscam2					DMel_Grass_CG5896_K20673	Gram-Positive specific serine protease											Dcit_LOC103523853	Serine/threonine-protein kinase A-Raf-like																	Dcit_LOC103510894	putative lysozyme-like					DCit_Leu_LOC103515182	leucine-rich repeat-containing protein 4					DCit_radDefense_LOC103509717	Superoxide dismutase [Cu-Zn]-like
ANN18960	-	-	-	-		ANN07411	1.06159	4.52275	0.000458385	0.00343225		DMel_PGRPLE_CG8995_K24074	Peptidoglycan Recognition Protein LE					ANN08067	-	-	-	-								Dcit_LOC103512902	Serine protease snake-like					No Hits	-	-	-	-		ANN01884	-	-	-	-		ANN10398	-
						ANN07414	1.07689	4.30991	0.000244671	0.00201018		No Hits	-	-	-	-														No Hits	-	-	-	-
Dcit_LOC103516489	Down syndrome cell adhesion molecule-like protein Dscam2					ANN14456	3.5654	4.94389	2.8e-12	1.22e-10																										Dcit_LOC103510725	Chitinase-3-like					DCit_Leu_LOC103512680	Leucine-rich repeat protein soc-2 homolog					DCit_radDefense_LOC103509202	Phospholipid hydroperoxide glutathione peroxidase, nuclear-like
ANN01470	-	-	-	-		ANN15943	-1.32325	4.30068	0.00628995	0.0317178		DMel_PGRPLF_CG4437_K24077	Peptidoglycan Recognition Protein LF																	Dcit_LOC103516535	Serine protease snake-like					ANN21292	-0.692428	5.20144	3.98e-05	0.000404265		ANN07357	-	-	-	-		ANN19231	-
						ANN15907	-	-	-	-		No Hits	-	-	-	-														ANN07956	-	-	-	-		ANN04098	-	-	-	-
Dcit_LOC103506111	Down syndrome cell adhesion molecule-like protein Dscam2					ANN15978	-	-	-	-																																DCit_Leu_LOC103506716	Leucine-rich repeat-containing protein 58					DCit_radDefense_LOC103512823	Glutathione S-transferase 1-like
No Hit	-	-	-	-		ANN19736	-	-	-	-		DMel_pirk_CG15678_K20701	Poor Imd Response Upon Knock-in																	Dcit_LOC103524275	Leukocyte elastase inhibitor A-like					Dcit_LOC103522082	Probable chitinase 3					ANN19389	-	-	-	-		ANN10862	-
												No Hits	-	-	-	-														ANN08606	-	-	-	-		ANN02003	-	-	-	-
Dcit_LOC103506112	Down syndrome cell adhesion molecule-like protein Dscam2					DMel_necrotic_CG1857_K20698	Necrotic																													ANN02014	-	-	-	-		DCit_Leu_LOC103508301	leucine-rich repeat-containing protein 23-like					DCit_radDefense_LOC103520462	Glutathione peroxidase-like
ANN08991	-8.21858	-0.754905	1.01e-15	8.37e-14		ANN05575	-	-	-	-		DCit_Effete_LOC103507136_K06689	Ubiquitin-Conjugating Enzyme																	Dcit_LOC103518206	Serpin-Z1C-like											ANN08485	-	-	-	-		ANN13058	-
						ANN15661	-	-	-	-		ANN15712	-	-	-	-														ANN15661	-	-	-	-		Dcit_LOC103523836	Chitinase-like protein EN03
Dcit_LOC103513039	Galectin-4-like					ANN02215	-	-	-	-		ANN15717	-	-	-	-														ANN04274	-	-	-	-		ANN02136	-	-	-	-		DCit_Leu_LOC103506234	Leucine-rich repeat-containing protein 59					DCit_radDefense_LOC103505868	Phospholipid hydroperoxide glutathioneperoxidase
No Hit	-	-	-	-		ANN02234	-	-	-	-		ANN10900	-	-	-	-														ANN05573	-	-	-	-								ANN09343	-	-	-	-		ANN01249	-
						ANN04274	-	-	-	-																				ANN10783	-	-	-	-		Dcit_LOC103509630	Chitinase-like protein EN03
Dcit_LOC103524901	Galectin-5-like					ANN05573	-	-	-	-		DCit_Iap_2_LOC103508496_K16060	Baculoviral IAP repeat-containing protein																	ANN15781	-	-	-	-		No Hits	-	-	-	-		DCit_Leu_LOC103505403	leucine-rich repeat-containing protein 71-like					DCit_radDefense_LOC103510182	Glutathione S-transferase 1-like
ANN07786	-	-	-	-		ANN07988	-	-	-	-		ANN07420	-0.602393	5.85931	5.56e-05	0.000543721														ANN22251	-	-	-	-								ANN02585	-	-	-	-		ANN03795	-
						ANN10783	-	-	-	-																				ANN02215	-	-	-	-		Dcit_LOC103505867	Endochitinase-like
Dcit_LOC103506737	Galectin-5-like					ANN15781	-	-	-	-		DCit_Uev1A_LOC103505008_K10704	Ubiquitin-Conjugating Enzyme																	ANN02234	-	-	-	-		No Hits	-	-	-	-		DCit_Leu_LOC103524129	leucine-rich repeat-containing protein 70-like					DCit_radDefense_LOC103512707	Chorion peroxidase-like
No Hit	-	-	-	-		ANN22251	-	-	-	-		ANN15761	-	-	-	-																										ANN15656	-	-	-	-		ANN04250	-
						ANN05574	-	-	-	-																				Dcit_LOC103507231	Serpin B7-like					Dcit_LOC103505882	Endochitinase-like
Dcit_LOC103506738	32 kDa beta-galactoside-binding lectin-like											DCit_Ben_LOC103524350_K10580	Ubiquitin-Conjugating Enzyme E2 N																	No Hits	-	-	-	-		No Hits	-	-	-	-		DCit_Leu_LOC103520190	Leucine-rich repeat-containing protein 70-like					DCit_radDefense_LOC103522490	Glutathione S-transferase D5-like
ANN02162	-	-	-	-		DMel_sphinx_CG32382_K20693	Sphinx2					No Hits	-	-	-	-																										ANN05724	-	-	-	-		ANN11671	-
						No Hits																								Dcit_LOC103506840	Phenoloxidase 2-like					Dcit_LOC103510734	Acidic mammalian chitinase-like											ANN11660	-
Dcit_LOC103509753	E-selectin-like											DMel_imd_CG5576_K20699	Immune Deficiency																	No Hits	-	-	-	-		No Hits	-	-	-	-		DCit_Leu_LOC103518517	leucine-rich repeat and immunoglobulin-like domain-containing nogo receptor-interacting protein 1-B					ANN11664	-
ANN08892	1.49247	-0.598627	0.00229769	0.0137226	**	DMel_spirit_CG2056_K20675	Serine Protease Immune Response Integrator					No Hits	-	-	-	-																										ANN22047	-	-	-	-		ANN11667	-
						ANN08121	-	-	-	-																				Dcit_LOC103506841	Phenoloxidase 2-like					Dcit_LOC103518855	Acidic mammalian chitinase-like											ANN11672	-
Dcit_LOC103511262	Scavenger receptor class B member 1					ANN08109	-	-	-	-		DMel_Dredd_CG7486_K04398	Death related ced-3/Nedd2-like caspase																	ANN11064	-	-	-	-		No Hits	-	-	-	-		DCit_Leu_LOC103514446	leucine-rich repeat-containing protein C10orf11 homolog					ANN11934	-
ANN13002	-	-	-	-		ANN13168	-	-	-	-		No Hits	-	-	-	-																										ANN11913	-1.53481	5.63862	8e-18	9.37e-16
						ANN20803	-	-	-	-																				Dcit_LOC103508987	Hemocytin-like					DCit_DUOX_LOC103506134_K13411	Dual oxidase											DCit_radDefense_LOC103512218	Glutathione S-transferase-like
Dcit_LOC103509988	Scavenger receptor class B member 1-like					ANN13350	-	-	-	-		DMel_Fadd_CG12297_K02373	Fas-associated death domain																	ANN01528	1.48978	2.67994	9.26e-07	1.43e-05		ANN02761	-	-	-	-		DCit_Leu_LOC103519591	Leucine-rich repeats and immunoglobulin-like domains protein 1					ANN12104	-
ANN19606	-	-	-	-								No Hits	-	-	-	-														ANN01571	-	-	-	-		ANN02748	-	-	-	-		ANN16273	-	-	-	-
ANN19609	0.983505	1.90328	0.00793305	0.0383351		DMel_spheroide_CG9675_K20676	Spheroide																																									DCit_radDefense_LOC103519578	Peroxidase-like
						No Hits						DCit_MEKK1_LOC103513973_K04428	Mitogen-activated protein kinase kinase kinase 4																	Dcit_LOC103520268	Hemocytin-like					Dcit_LOC103507952	Dual oxidase maturation factor 1-like					DCit_Leu_LOC103516318	Leucine-rich repeat serine/threonine-protein kinase 1-like					ANN13191	-
Dcit_LOC103508820	Defense protein Hdd11											ANN10942	-	-	-	-														ANN01531	4.11153	1.26962	1.78e-11	6.87e-10		ANN01051	-	-	-	-		ANN11926	-1.19203	3.48643	1.13e-06	1.7e-05		ANN13208	-2.00106
ANN05730	-	-	-	-	**	DMel_psh_CG6367_K20671	Persephone																							ANN01566	-	-	-	-
						ANN08121	-	-	-	-		DCit_Tak1_LOC103517530_K04427	Mitogen-activated protein kinase kinase kinase 7																							Dcit_LOC103521869	Nitric oxide synthase, salivary gland					DCit_Leu_LOC108253619	MAP kinase phosphatase with leucine-rich repeats protein 1-like					DCit_radDefense_LOC103519249	Microsomal glutathione S-transferase 1-like
						ANN08109	-	-	-	-		ANN04072	-	-	-	-														Dcit_LOC103508986	Hemocytin-like					ANN14755	-	-	-	-		ANN12885	-	-	-	-		ANN13788	-
						ANN13168	-	-	-	-																				No Hits																		ANN13743	-
						ANN20803	-	-	-	-		DCit_Tab2_LOC103507117_K04404	TAK1-binding protein 2																							Dcit_LOC103509974	nitric oxide synthase, salivary gland-like					DCit_Leu_LOC103509718	Chondroadherin-like protein
						ANN13350	-	-	-	-		ANN03574	-	-	-	-														Dcit_LOC103510125	Multiple epidermal growth factor-like domains protein 10					ANN14756	-	-	-	-		ANN02233	-	-	-	-		DCit_radDefense_LOC103512366	Peroxidase-like
																														ANN08343	-	-	-	-								ANN02214	-	-	-	-		ANN12252	-
						DMel_SPE_CG16705_K20672	Spatzle-Processing Enzyme					DCit_MKK3_LOC113466461_K04432	Mitogen-activated protein kinase kinase 3																	ANN08344	-	-	-	-														ANN12238	-
						ANN04809	-1.16351	1.6041	0.00235117	0.0139974		ANN06756*	3.74436	1.00719	7.54e-16	6.32e-14														ANN08352	-0.812104	3.04579	0.00603253	0.0307091								DCit_Leu_LOC103519705	leucine-rich repeat-containing protein 15-like
						ANN07782	-	-	-	-																																ANN04540	-	-	-	-
						ANN19735	-	-	-	-		DCit_JNKK_LOC103512031_K04431	Mitogen-activated protein kinase kinase kinase 7																													ANN04542	-	-	-	-
						ANN21255	-	-	-	-		ANN09053	-	-	-	-
												ANN09060	-	-	-	-																										DCit_Leu_LOC108253308	leucine-rich repeat-containing G-protein coupled receptor 6-like
						DCit_Spz_LOC103513035	Protein Spaetzle																																			ANN11825	0.828129	2.37605	0.00740847	0.0362874
						ANN19888	-	-	-	-		DMel_kenny_CG16910_K20700	Kenny																													ANN11828	-	-	-	-
												No Hits	-	-	-	-
						DCit_Toll_LOC103518109	Protein toll-like																																			DCit_Leu_LOC103519820	leucine-rich repeat transmembrane neuronal protein 2-like
						ANN03336	-	-	-	-		DMel_ird5_CG4201_K07209	I-kappaB kinase beta																													ANN04539	-	-	-	-
						ANN02937	-	-	-	-		ANN02723	-2.26911	5.98423	7.77e-34	4.37e-31
												ANN04072	-	-	-	-																										DCit_Leu_LOC103524588	Leucine-rich repeat neuronal protein 3-like
						DCit_MyD88_LOC103524770	Myeloid differentiation primary response protein MyD88					ANN05847	-	-	-	-																										ANN10769	-	-	-	-
						ANN02671	-	-	-	-		ANN05846	-	-	-	-
												ANN09454	-	-	-	-																										DCit_Leu_LOC103524449	Leucine-rich repeat-containing protein 15-like
						DCit_Tube_LOC103522561	Protein Tube					ANN08067	-	-	-	-																										ANN04424	-	-	-	-
						ANN02723	-2.26911	5.98423	7.77e-34	4.37e-31																																ANN04448	-	-	-	-
												DCit_P38_LOC103518913_K04441	Mitogen-Activated Protein kinase p38a-like
						DCit_Pelle_LOC103510767	Serine/threonine-protein kinase pelle-like					ANN18775	-	-	-	-
						ANN05846	-	-	-	-
												Dcit_JNK_LOC103508970	Stress-activated protein kinase JNK
						DCit_Cactus_LOC103524536	NF-kappa-B inhibitor cactus					No Hits	-	-	-	-
						ANN02828	-	-	-	-
						ANN02844	-1.5716	5.08068	1.47e-09	3.98e-08		DCit_Ankyrin_LOC103505993_K10380	Ankyrin
												ANN11345	-	-	-	-
						DCit_Dl/Dif_LOC103524782	Embryonic polarity protein dorsal-like					ANN11346	-	-	-	-
						ANN02669	-	-	-	-
												DMel_relish_CG11992_K02580	Relish
						DCit_TrCP_LOC103511689	F-Box and WD-40 Domain Protein					ANN02669	-	-	-	-
						ANN07551	-	-	-	-
												DCit_Caspar_LOC103510495_K20703	FAS-associated factor 1
						DMel_CecA2_CG1367_K20696	Cecropin A2					ANN18571	-	-	-	-
						No Hits						ANN18566	-	-	-	-
						DMel_CecC_CG1373_K20696	Cecropin C					DCit_ATF2_LOC103505653_K04450	Cyclic AMP-dependent transcription factor ATF-2
						No Hits						ANN19521	-	-	-	-
						DMel_CecB_CG1878_K20696	Cecropin B					DCit_Jra_LOC103519231_K04448	Transcription Factor AP-1
						No Hits						ANN16919	0.710976	6.34937	2.37e-05	0.000254582
						DMel_CecA_CG1365_K20696	Cecropin A					APis_Kay_100164827_K09031	Transciption Factor Kayak
						No Hits						ANN07960	-	-	-	-
						DMel_drs_drosomycin_CG10810_K20670	Drosomycin					DMel_Dpt_CG10794_K20669	Diptericin B
						No Hits						No Hits	-	-	-	-
						DMel_defensin_CG1385_K20668	Defensin					DMel_CecA_CG1365_K20696	Cecropin A1
						No Hits						No Hits	-	-	-	-
						DMel_IM_CG15231_K20702	Daisho1
						No Hits
*Many orthologues (>200) were identified and the orthologue with the highest blastP hit was identified and reported.
**Dmel genes are in the same ortholog group with the same BC genes.
[truncated: 3 more columns]

## Sheet: Immune DEG (BODY)
Table S11b. B. cockerelli gene expression data for L. psyllaurous-infected body tissues compared to the uninfected body tissues. B. cockerelli orthologs of immune genes from D. citri in Arp et al. (2016) and KEGG pathways
Each grey box is annotation is from D. ctri (DC) or A. pisum (Ap) or D. melanogaster (Dm) immune gene annotations and if Orthovenn3 found ortholog with B. cockerelli (BC) then it is present in box with annotated gene. Black=BC gene ortholog not found "no hit", blue highlight is up-reg, pink is down-reg
	logFC	logCPM	PValue	FDR			logFC	logCPM	PValue	FDR			logFC	logCPM	PValue	FDR			logFC	logCPM	PValue	FDR			logFC	logCPM	PValue	FDR			logFC	logCPM	PValue	FDR			logFC	logCPM	PValue	FDR			logFC	logCPM	PValue	FDR			logFC
Table 1	Pattern Recognition Receptor Genes					Table 2	Toll Pathway Associated Genes					Table 3	IMD and JNK Associated Genes					Table 4	JAK/STAT Associated Genes					Table 5	RNAi Associated Genes					Table 6	Clotting and Melanization Associated Genes					Table 7	Effector Genes					Table 8	Leucine Rich Repeat Containing Proteins					Table 9	Radical Defense Genes
Dcit_LOC103522222	Down syndrome cell adhesion molecule-like protein Dscam2					DMel_GNBP1_CG6895_K20697	Gram-Negative Bacteria Binding Protein 1					DCit_PGRP-SB_LOC103507731_K24096	Peptidoglycan Recognition Protein SB					Dcit_LOC103524755	Tyrosine-protein kinase JAK2					Dcit_LOC103507599	Argonaute-2					Dcit_LOC103520132	Proclotting enzyme-like					Dcit_LOC103508820	Defense protein Hdd11					DCit_Leu_LOC103523176	Leucine-rich repeat-containing protein 4					DCit_radDefense_LOC103519619	Glutathione S-transferase-like
No Hits	-	-	-	-		No Hits	-	-	-	-		ANN13951	-	-	-	-		ANN05399	-	-	-	-		ANN04659	0.747608	6.30983	0.0019247	0.0149069		ANN07028	-	-	-	-		ANN05730	-	-	-	-		ANN06255	0.86642	4.42463	0.000833774	0.00755702		ANN11734	-
Dcit_LOC103519752	Down syndrome cell adhesion molecule-like protein Dscam2					DMel_GNBP3_CG5008_K20692	Gram-Negative Bacteria Binding Protein 3					DMel_PGRP-SD_CG7496_K24097	Peptidoglycan Recognition Protein SD					Dcit_LOC103509325	Signal transducer and activator of transcription 5B					Dcit_LOC103518839	Dicer homolog 3-like					Dcit_LOC103516536	Serine protease snake-like					Dcit_LOC103515209	Lysozyme-like					DCit_Leu_LOC108253110	proline-, glutamic acid- and leucine-rich protein 1-like					DCit_radDefense_LOC103519526	Glutathione S-transferase 2-like
No Hits	-	-	-	-		No Hits	-	-	-	-		No Hits	-	-	-	-		No Hits	-	-	-	-		ANN14693	-	-	-	-		No Hits	-	-	-	-		ANN03602*	-0.746765	4.37013	0.00658397	0.0398936		ANN17841	-0.973419	5.09396	1.05e-05	0.000182277		ANN11732	-
																								ANN14996	-	-	-	-
Dcit_LOC103518895	Down syndrome cell adhesion molecule-like protein Dscam2					DMel_PGRP-SA_CG11709_K01446	Peptidoglycan recognition protein SA					DMel_PGRP-LB_CG14704_K24076	Peptidoglycan Recognition Protein LB					Dcit_LOC103509716	E3 SUMO-protein ligase PIAS3-like											Dcit_LOC103506878	Serine protease snake-like					Dcit_LOC103515655	Lysozyme-like					DCit_Leu_LOC103522224	Immunoglobulin superfamily containing leucine-rich repeat protein-like					DCit_radDefense_LOC103507212	Superoxide dismutase [Cu-Zn]-like
No Hits	-	-	-	-		No Hits	-	-	-	-		No Hits	-	-	-	-		ANN02241	-	-	-	-		Dcit_LOC103506500	Endoribonuclease Dcr-1-like					ANN08109	-	-	-	-		ANN03351	-	-	-	-		ANN01272	-	-	-	-		ANN16884	-
																								ANN21759	-	-	-	-		ANN08121	-1.1428	0.1812	0.00768157	0.0449279
Dcit_LOC103518529	Down syndrome cell adhesion molecule-like protein Dscam2					APis_ModSP_100161864_K20674	Modular Serine Protease					Dcit_DUOX_LOC103506134	Dual Oxidase					Dcit_LOC103515668	Suppressor of cytokine signaling 5					ANN19444	-	-	-	-								Dcit_LOC103509720	Lysozyme-like					DCit_Leu_LOC103516526	pollen-specific leucine-rich repeat extensin-like protein 1					DCit_radDefense_LOC103516660	Glutathione S-transferase C-terminal domain-containing protein
ANN10263	-	-	-	-		No Hits	-	-	-	-		ANN02761	-	-	-	-		ANN10201	-	-	-	-								Dcit_LOC103510170	Serine protease snake-like					No Hits	-	-	-	-		ANN01477	-	-	-	-		ANN03468	-
												ANN02748	-	-	-	-														No Hits	-	-	-	-
Dcit_LOC103517118	Down syndrome cell adhesion molecule-like protein Dscam2					DMel_Grass_CG5896_K20673	Gram-Positive specific serine protease											Dcit_LOC103523853	Serine/threonine-protein kinase A-Raf-like																	Dcit_LOC103510894	putative lysozyme-like					DCit_Leu_LOC103515182	leucine-rich repeat-containing protein 4					DCit_radDefense_LOC103509717	Superoxide dismutase [Cu-Zn]-like
ANN18960	-	-	-	-		ANN07411	-	-	-	-		DMel_PGRPLE_CG8995_K24074	Peptidoglycan Recognition Protein LE					ANN08067	-	-	-	-								Dcit_LOC103512902	Serine protease snake-like					No Hits	-	-	-	-		ANN01884	-	-	-	-		ANN10398	-
						ANN07414	-	-	-	-		No Hits	-	-	-	-														No Hits	-	-	-	-
Dcit_LOC103516489	Down syndrome cell adhesion molecule-like protein Dscam2					ANN14456	1.00782	5.19356	0.00172835	0.013608																										Dcit_LOC103510725	Chitinase-3-like					DCit_Leu_LOC103512680	Leucine-rich repeat protein soc-2 homolog					DCit_radDefense_LOC103509202	Phospholipid hydroperoxide glutathione peroxidase, nuclear-like
ANN01470	-	-	-	-		ANN15943	-	-	-	-		DMel_PGRPLF_CG4437_K24077	Peptidoglycan Recognition Protein LF																	Dcit_LOC103516535	Serine protease snake-like					ANN21292	-0.723759	5.31652	0.00362169	0.025006		ANN07357	-	-	-	-		ANN19231	-
						ANN15907	-	-	-	-		No Hits	-	-	-	-														ANN07956	-	-	-	-		ANN04098	1.20748	5.13001	7.61e-09	2.77e-07
Dcit_LOC103506111	Down syndrome cell adhesion molecule-like protein Dscam2					ANN15978	-	-	-	-																																DCit_Leu_LOC103506716	Leucine-rich repeat-containing protein 58					DCit_radDefense_LOC103512823	Glutathione S-transferase 1-like
No Hit	-	-	-	-		ANN19736	-	-	-	-		DMel_pirk_CG15678_K20701	Poor Imd Response Upon Knock-in																	Dcit_LOC103524275	Leukocyte elastase inhibitor A-like					Dcit_LOC103522082	Probable chitinase 3					ANN19389	-	-	-	-		ANN10862	-
												No Hits	-	-	-	-														ANN08606	-	-	-	-		ANN02003	-	-	-	-
Dcit_LOC103506112	Down syndrome cell adhesion molecule-like protein Dscam2					DMel_necrotic_CG1857_K20698	Necrotic																													ANN02014	-	-	-	-		DCit_Leu_LOC103508301	leucine-rich repeat-containing protein 23-like					DCit_radDefense_LOC103520462	Glutathione peroxidase-like
ANN08991	-1.79035	0.586288	1.08e-06	2.42e-05		ANN05575	-	-	-	-		DCit_Effete_LOC103507136_K06689	Ubiquitin-Conjugating Enzyme																	Dcit_LOC103518206	Serpin-Z1C-like											ANN08485	-	-	-	-		ANN13058	-
						ANN15661	-	-	-	-		ANN15712	0.690332	4.28218	0.00265664	0.0195192														ANN15661	-	-	-	-		Dcit_LOC103523836	Chitinase-like protein EN03
Dcit_LOC103513039	Galectin-4-like					ANN02215	0.872489	5.58192	3.35e-05	0.000497629		ANN15717	-	-	-	-														ANN04274	1.22132	6.03905	8.5e-06	0.000149925		ANN02136	-	-	-	-		DCit_Leu_LOC103506234	Leucine-rich repeat-containing protein 59					DCit_radDefense_LOC103505868	Phospholipid hydroperoxide glutathioneperoxidase
No Hit	-	-	-	-		ANN02234	-	-	-	-		ANN10900	-	-	-	-														ANN05573	-	-	-	-								ANN09343	-	-	-	-		ANN01249	-1.06776
						ANN04274	1.22132	6.03905	8.5e-06	0.000149925																				ANN10783	-	-	-	-		Dcit_LOC103509630	Chitinase-like protein EN03
Dcit_LOC103524901	Galectin-5-like					ANN05573	-	-	-	-		DCit_Iap_2_LOC103508496_K16060	Baculoviral IAP repeat-containing protein																	ANN15781	-	-	-	-		No Hits	-	-	-	-		DCit_Leu_LOC103505403	leucine-rich repeat-containing protein 71-like					DCit_radDefense_LOC103510182	Glutathione S-transferase 1-like
ANN07786	-	-	-	-		ANN07988	-1.65602	-0.766642	0.00255789	0.0188666		ANN07420	-	-	-	-														ANN22251	-	-	-	-								ANN02585	-	-	-	-		ANN03795	-
						ANN10783	-	-	-	-																				ANN02215	0.872489	5.58192	3.35e-05	0.000497629		Dcit_LOC103505867	Endochitinase-like
Dcit_LOC103506737	Galectin-5-like					ANN15781	-	-	-	-		DCit_Uev1A_LOC103505008_K10704	Ubiquitin-Conjugating Enzyme																	ANN02234	-	-	-	-		No Hits	-	-	-	-		DCit_Leu_LOC103524129	leucine-rich repeat-containing protein 70-like					DCit_radDefense_LOC103512707	Chorion peroxidase-like
No Hit	-	-	-	-		ANN22251	-	-	-	-		ANN15761	-	-	-	-																										ANN15656	-	-	-	-		ANN04250	-
						ANN05574	-	-	-	-																				Dcit_LOC103507231	Serpin B7-like					Dcit_LOC103505882	Endochitinase-like
Dcit_LOC103506738	32 kDa beta-galactoside-binding lectin-like											DCit_Ben_LOC103524350_K10580	Ubiquitin-Conjugating Enzyme E2 N																	No Hits	-	-	-	-		No Hits	-	-	-	-		DCit_Leu_LOC103520190	Leucine-rich repeat-containing protein 70-like					DCit_radDefense_LOC103522490	Glutathione S-transferase D5-like
ANN02162	-	-	-	-		DMel_sphinx_CG32382_K20693	Sphinx2					No Hits	-	-	-	-																										ANN05724	-	-	-	-		ANN11671	-
						No Hits	-	-	-	-																				Dcit_LOC103506840	Phenoloxidase 2-like					Dcit_LOC103510734	Acidic mammalian chitinase-like											ANN11660	1.32943
Dcit_LOC103509753	E-selectin-like											DMel_imd_CG5576_K20699	Immune Deficiency																	No Hits	-	-	-	-		No Hits	-	-	-	-		DCit_Leu_LOC103518517	leucine-rich repeat and immunoglobulin-like domain-containing nogo receptor-interacting protein 1-B					ANN11664	-
ANN08892	-	-	-	-	**	DMel_spirit_CG2056_K20675	Serine Protease Immune Response Integrator					No Hits	-	-	-	-																										ANN22047	-	-	-	-		ANN11667	-
						ANN08121	-1.1428	0.1812	0.00768157	0.0449279																				Dcit_LOC103506841	Phenoloxidase 2-like					Dcit_LOC103518855	Acidic mammalian chitinase-like											ANN11672	-
Dcit_LOC103511262	Scavenger receptor class B member 1					ANN08109	-	-	-	-		DMel_Dredd_CG7486_K04398	Death related ced-3/Nedd2-like caspase																	ANN11064	-	-	-	-		No Hits	-	-	-	-		DCit_Leu_LOC103514446	leucine-rich repeat-containing protein C10orf11 homolog					ANN11934	1.26875
ANN13002	-	-	-	-		ANN13168	-	-	-	-		No Hits	-	-	-	-																										ANN11913	-1.25534	4.84748	4.49e-10	2.17e-08
						ANN20803	-	-	-	-																				Dcit_LOC103508987	Hemocytin-like					DCit_DUOX_LOC103506134_K13411	Dual oxidase											DCit_radDefense_LOC103512218	Glutathione S-transferase-like
Dcit_LOC103509988	Scavenger receptor class B member 1-like					ANN13350	-	-	-	-		DMel_Fadd_CG12297_K02373	Fas-associated death domain																	ANN01528	1.47306	4.84781	0.00598093	0.037084		ANN02761	-	-	-	-		DCit_Leu_LOC103519591	Leucine-rich repeats and immunoglobulin-like domains protein 1					ANN12104	0.650937
ANN19606	-	-	-	-								No Hits	-	-	-	-														ANN01571	-	-	-	-		ANN02748	-	-	-	-		ANN16273	-	-	-	-
ANN19609	-	-	-	-		DMel_spheroide_CG9675_K20676	Spheroide																																									DCit_radDefense_LOC103519578	Peroxidase-like
						No Hits	-	-	-	-		DCit_MEKK1_LOC103513973_K04428	Mitogen-activated protein kinase kinase kinase 4																	Dcit_LOC103520268	Hemocytin-like					Dcit_LOC103507952	Dual oxidase maturation factor 1-like					DCit_Leu_LOC103516318	Leucine-rich repeat serine/threonine-protein kinase 1-like					ANN13191	-
Dcit_LOC103508820	Defense protein Hdd11											ANN10942	-	-	-	-														ANN01531	1.47306	4.84781	0.00598093	0.037084		ANN01051	-	-	-	-		ANN11926	-0.786776	3.40136	0.00707194	0.0421403		ANN13208	-
ANN05730	-	-	-	-	**	DMel_psh_CG6367_K20671	Persephone																							ANN01566	-	-	-	-
						ANN08121	-1.1428	0.1812	0.00768157	0.0449279		DCit_Tak1_LOC103517530_K04427	Mitogen-activated protein kinase kinase kinase 7																							Dcit_LOC103521869	Nitric oxide synthase, salivary gland					DCit_Leu_LOC108253619	MAP kinase phosphatase with leucine-rich repeats protein 1-like					DCit_radDefense_LOC103519249	Microsomal glutathione S-transferase 1-like
						ANN08109	-	-	-	-		ANN04072	-	-	-	-														Dcit_LOC103508986	Hemocytin-like					ANN14755	-	-	-	-		ANN12885	-	-	-	-		ANN13788	-
						ANN13168	-	-	-	-																				No Hits	-	-	-	-														ANN13743	-
						ANN20803	-	-	-	-		DCit_Tab2_LOC103507117_K04404	TAK1-binding protein 2																							Dcit_LOC103509974	nitric oxide synthase, salivary gland-like					DCit_Leu_LOC103509718	Chondroadherin-like protein
						ANN13350	-	-	-	-		ANN03574	-	-	-	-														Dcit_LOC103510125	Multiple epidermal growth factor-like domains protein 10					ANN14756	-	-	-	-		ANN02233	-	-	-	-		DCit_radDefense_LOC103512366	Peroxidase-like
																														ANN08343	-	-	-	-								ANN02214	-	-	-	-		ANN12252	-
						DMel_SPE_CG16705_K20672	Spatzle-Processing Enzyme					DCit_MKK3_LOC113466461_K04432	Mitogen-activated protein kinase kinase 3																	ANN08344	-	-	-	-														ANN12238	-
						ANN04809	-	-	-	-		ANN06756*	3.10711	1.39146	9.68e-18	2.04e-15														ANN08352	-1.01237	3.08198	0.00109979	0.00938064								DCit_Leu_LOC103519705	leucine-rich repeat-containing protein 15-like
						ANN07782	-	-	-	-																																ANN04540	-	-	-	-
						ANN19735	-	-	-	-		DCit_JNKK_LOC103512031_K04431	Mitogen-activated protein kinase kinase kinase 7																													ANN04542	-	-	-	-
						ANN21255	-	-	-	-		ANN09053	-	-	-	-
												ANN09060	-	-	-	-																										DCit_Leu_LOC108253308	leucine-rich repeat-containing G-protein coupled receptor 6-like
						DCit_Spz_LOC103513035	Protein Spaetzle																																			ANN11825	-	-	-	-
						ANN19888	-	-	-	-		DMel_kenny_CG16910_K20700	Kenny																													ANN11828	-	-	-	-
												No Hits	-	-	-	-
						DCit_Toll_LOC103518109	Protein toll-like																																			DCit_Leu_LOC103519820	leucine-rich repeat transmembrane neuronal protein 2-like
						ANN03336	-0.59925	4.88853	0.00605429	0.0374113		DMel_ird5_CG4201_K07209	I-kappaB kinase beta																													ANN04539	-1.01204	1.97582	0.000454402	0.00459094
						ANN02937	-	-	-	-		ANN02723	-	-	-	-
												ANN04072	-	-	-	-																										DCit_Leu_LOC103524588	Leucine-rich repeat neuronal protein 3-like
						DCit_MyD88_LOC103524770	Myeloid differentiation primary response protein MyD88					ANN05847	-	-	-	-																										ANN10769	-	-	-	-
						ANN02671	-	-	-	-		ANN05846	-	-	-	-
												ANN09454	-	-	-	-																										DCit_Leu_LOC103524449	Leucine-rich repeat-containing protein 15-like
						DCit_Tube_LOC103522561	Protein Tube					ANN08067	-	-	-	-																										ANN04424	-	-	-	-
						ANN02723	-	-	-	-																																ANN04448	-	-	-	-
												DCit_P38_LOC103518913_K04441	Mitogen-Activated Protein kinase p38a-like
						DCit_Pelle_LOC103510767	Serine/threonine-protein kinase pelle-like					ANN18775	-	-	-	-
						ANN05846	-	-	-	-
												Dcit_JNK_LOC103508970	Stress-activated protein kinase JNK
						DCit_Cactus_LOC103524536	NF-kappa-B inhibitor cactus					No Hits	-	-	-	-
						ANN02828	-	-	-	-
						ANN02844	-0.943776	6.36509	0.00402922	0.02727		DCit_Ankyrin_LOC103505993_K10380	Ankyrin
												ANN11345	-	-	-	-
						DCit_Dl/Dif_LOC103524782	Embryonic polarity protein dorsal-like					ANN11346	-	-	-	-
						ANN02669	-	-	-	-
												DMel_relish_CG11992_K02580	Relish
						DCit_TrCP_LOC103511689	F-Box and WD-40 Domain Protein					ANN02669	-	-	-	-
						ANN07551	-	-	-	-
												DCit_Caspar_LOC103510495_K20703	FAS-associated factor 1
						DMel_CecA2_CG1367_K20696	Cecropin A2					ANN18571	-	-	-	-
						No Hits	-	-	-	-		ANN18566	-	-	-	-
						DMel_CecC_CG1373_K20696	Cecropin C					DCit_ATF2_LOC103505653_K04450	Cyclic AMP-dependent transcription factor ATF-2
						No Hits	-	-	-	-		ANN19521	-	-	-	-
						DMel_CecB_CG1878_K20696	Cecropin B					DCit_Jra_LOC103519231_K04448	Transcription Factor AP-1
						No Hits	-	-	-	-		ANN16919	-	-	-	-
						DMel_CecA_CG1365_K20696	Cecropin A					APis_Kay_100164827_K09031	Transciption Factor Kayak
						No Hits	-	-	-	-		ANN07960	-	-	-	-
						DMel_drs_drosomycin_CG10810_K20670	Drosomycin					DMel_Dpt_CG10794_K20669	Diptericin B
						No Hits	-	-	-	-		No Hits	-	-	-	-
						DMel_defensin_CG1385_K20668	Defensin					DMel_CecA_CG1365_K20696	Cecropin A1
						No Hits	-	-	-	-		No Hits	-	-	-	-
						DMel_IM_CG15231_K20702	Daisho1
						No Hits	-	-	-	-
*Many orthologues (>200) were identified and the orthologue with the highest blastP hit was identified and reported.
**Dmel genes are in the same ortholog group with the same BC genes.
[truncated: 3 more columns]

## Sheet: AKH pathway
Table S11c. B. cockerelli AKHR gene expression data in L. psyllaurous-infected bacteriomes compared to the uninfected bacteriomes.
	logFC	logCPM	PValue	FDR
OR259432	Diaphorina citri adipokinetic hormone receptor protein mRNA
Bacteriome
ANN00832	0.418737	3.01643	0.108616	0.281236
Body
ANN00832	-0.0486173	2.33134	0.895107	0.969558
